# Supplementary material for: Evolution of Transcriptomes in Early-Generation Hybrids of the Apomictic Ranunculus auricomus Complex (Ranunculaceae)
Source: Int J Mol Sci. 2022 Nov 10;23(22):13881. doi: 10.3390/ijms232213881 (PMC9697309; doi:10.3390/ijms232213881)
Supplement: Supplementary file 1 [file ijms-23-13881-s001.zip]

Archive with 7 entries (7 files):
- Supplemental Table S1_Samples.xlsx
- Supplemental Table S2_annot_blastp_new.xlsx
- Supplemental Table S3_heterozygosity.pdf
- Supplemental Table S4_Perl_summary.pdf
- Supplemental Table S5_dNdS_revised.pdf
- Supplemental Table S6_new_annot_rerpo_publ_withgo_Rev1.xlsx
- Supplementary Figures S1-S5.pdf
