# Supplementary material for: Evolution of Transcriptomes in Early-Generation Hybrids of the Apomictic Ranunculus auricomus Complex (Ranunculaceae)
Source: Int J Mol Sci. 2022 Nov 10;23(22):13881. doi: 10.3390/ijms232213881 (PMC9697309; doi:10.3390/ijms232213881)
Supplement: Supplementary file 1 [file ijms-23-13881-s001.zip › Supplemental Table S1_Samples.xlsx]

## Sheet: Tabelle1
Supplemental Table S1. Samples used in this study. Sexual species and aposporous synthetic hybrid plants of the Ranunculus auricomus complex included in this transcriptome study (all plants are diploid, [15]).
Parents and F2 hybrids	Plant ID	Reproduction mode	Reference	Locality	Coordinate North	Coordinate East
R. carpaticola	P15 (02)	sexual	[42] = LH040 (02)	Slovakia: Revuca	48.6773	20.1067
R. notabilis	10137 (3)	sexual	[42]	Austria: Strem;	47.0478	16.4325
R. notabilis	10137 (8)	sexual	[42]	Austria: Strem	47.0478	16.4325
R. carpaticola × notabilis × carpaticola × notabilis = F10 × F7 (05)	F10	facultative aposporous		produced at Göttingen Botanical Garden, Germany
			[42]
R. carpaticola × notabilis × carpaticola × notabilis = J24 × J22 (10)	C4	facultative aposporous		produced at Göttingen Botanical Garden, Germany
			[42]
