# Supplementary material for: Evolution of Transcriptomes in Early-Generation Hybrids of the Apomictic Ranunculus auricomus Complex (Ranunculaceae)
Source: Int J Mol Sci. 2022 Nov 10;23(22):13881. doi: 10.3390/ijms232213881 (PMC9697309; doi:10.3390/ijms232213881)
Supplement: Supplementary file 1 [file ijms-23-13881-s001.zip › Supplemental Table S2_annot_blastp_new.xlsx]

## Sheet: SupplTable2_annot_blastp_new_sp
Supplemental Table S2. contig annotation. Putative single-copy contigs recovered in all five samples including their functional annotation, the coordinates of the ORF(s) in the assembled transcript, the e-value(s) of the BLASTP hit and contig ontology.
contig	symbol	prot_coords	E-value(s)	functions	go_terms
contig_2830	14338_ARATH	2-925+	7.36e-164	14-3-3-like protein GF14 kappa	GO:0005737^cellular_component^cytoplasm`GO:0005634^cellular_component^nucleus`GO:0019222^biological_process^regulation of metabolic process`GO:0050826^biological_process^response to freezing
contig_2758	14KD_DAUCA	1-405+	6.39e-45	14 kDa proline-rich protein DC2.15	GO:0016021^cellular_component^integral component of membrane
contig_2425	1A110_ARATH	669-1670+	9.77e-170	Probable aminotransferase ACS10	GO:0030170^molecular_function^pyridoxal phosphate binding`GO:0008483^molecular_function^transaminase activity`GO:0042218^biological_process^1-aminocyclopropane-1-carboxylate biosynthetic process
contig_3421	2A5K_ARATH	1-1524+	0	Serine/threonine protein phosphatase 2A 57 kDa regulatory subunit B kappa isoform	GO:0005737^cellular_component^cytoplasm`GO:0000159^cellular_component^protein phosphatase type 2A complex`GO:0019888^molecular_function^protein phosphatase regulator activity`GO:0007165^biological_process^signal transduction
contig_854	2AB2C_ARATH	177-1643+	0	Probable serine/threonine protein phosphatase 2A regulatory subunit Bgamma	GO:0005737^cellular_component^cytoplasm`GO:0005634^cellular_component^nucleus`GO:0000159^cellular_component^protein phosphatase type 2A complex`GO:0005509^molecular_function^calcium ion binding`GO:0019888^molecular_function^protein phosphatase regulator activity`GO:0006470^biological_process^protein dephosphorylation
contig_3912	2ABB_ARATH	1-1521+	0	Serine/threonine protein phosphatase 2A 55 kDa regulatory subunit B beta isoform	GO:0005829^cellular_component^cytosol`GO:0005634^cellular_component^nucleus`GO:0000159^cellular_component^protein phosphatase type 2A complex`GO:0019888^molecular_function^protein phosphatase regulator activity`GO:0070262^biological_process^peptidyl-serine dephosphorylation`GO:0006470^biological_process^protein dephosphorylation
contig_1863	2ABB_ARATH	470-1540+, 1-468+	0,1.04e-83	Serine/threonine protein phosphatase 2A 55 kDa regulatory subunit B beta isoform	GO:0005829^cellular_component^cytosol`GO:0005634^cellular_component^nucleus`GO:0000159^cellular_component^protein phosphatase type 2A complex`GO:0019888^molecular_function^protein phosphatase regulator activity`GO:0070262^biological_process^peptidyl-serine dephosphorylation`GO:0006470^biological_process^protein dephosphorylation
contig_3992	3HID2_ARATH	75-902+	1.07e-105	Probable 3-hydroxyisobutyrate dehydrogenase-like 2, mitochondrial	GO:0005739^cellular_component^mitochondrion`GO:0008442^molecular_function^3-hydroxyisobutyrate dehydrogenase activity`GO:0051287^molecular_function^NAD binding`GO:0050661^molecular_function^NADP binding`GO:0009083^biological_process^branched-chain amino acid catabolic process`GO:0006574^biological_process^valine catabolic process
contig_3248	4CL2_SOYBN	1-1575+	0	4-coumarate--CoA ligase 2	GO:0016207^molecular_function^4-coumarate-CoA ligase activity`GO:0005524^molecular_function^ATP binding`GO:0016405^molecular_function^CoA-ligase activity`GO:0009698^biological_process^phenylpropanoid metabolic process
contig_2616	5FCL_ARATH	323-949+	1.2e-79	5-formyltetrahydrofolate cyclo-ligase, mitochondrial	GO:0005739^cellular_component^mitochondrion`GO:0030272^molecular_function^5-formyltetrahydrofolate cyclo-ligase activity`GO:0005524^molecular_function^ATP binding`GO:0006952^biological_process^defense response`GO:0009396^biological_process^folic acid-containing compound biosynthetic process`GO:0035999^biological_process^tetrahydrofolate interconversion`GO:0046653^biological_process^tetrahydrofola…
contig_549	6PGD2_ARATH	830-1279+, 1-324+	8.43e-77,3.68e-41	6-phosphogluconate dehydrogenase, decarboxylating 2 {ECO:0000305}	GO:0009570^cellular_component^chloroplast stroma`GO:0005829^cellular_component^cytosol`GO:0005777^cellular_component^peroxisome`GO:0099503^cellular_component^secretory vesicle`GO:0050661^molecular_function^NADP binding`GO:0004616^molecular_function^phosphogluconate dehydrogenase (decarboxylating) activity`GO:0046177^biological_process^D-gluconate catabolic process`GO:0080173^biological_process^ma…
contig_1794	6PGL2_ORYSJ	1-531+	3.09e-81	Probable 6-phosphogluconolactonase 2	GO:0005737^cellular_component^cytoplasm`GO:0017057^molecular_function^6-phosphogluconolactonase activity`GO:0005975^biological_process^carbohydrate metabolic process`GO:0009051^biological_process^pentose-phosphate shunt, oxidative branch
contig_3944	AAAS_ARATH	2-469+, 612-1157+	3.31e-54,2.01e-92	Aladin {ECO:0000303|PubMed:21189294}	GO:0005783^cellular_component^endoplasmic reticulum`GO:0005635^cellular_component^nuclear envelope`GO:0005643^cellular_component^nuclear pore`GO:0051028^biological_process^mRNA transport`GO:0006913^biological_process^nucleocytoplasmic transport`GO:0015031^biological_process^protein transport
contig_1534	AAE17_ARATH	1145-2158+, 194-496+, 472-960+	5.46e-167,2.33e-29,1.06e-67	Probable acyl-activating enzyme 17, peroxisomal	GO:0005777^cellular_component^peroxisome`GO:0016874^molecular_function^ligase activity`GO:0006631^biological_process^fatty acid metabolic process
contig_1652	AAH1_SOYBN	446-1639+	0	Allantoate deiminase 1 {ECO:0000305}	GO:0005783^cellular_component^endoplasmic reticulum`GO:0047652^molecular_function^allantoate deiminase activity`GO:0046872^molecular_function^metal ion binding`GO:0006144^biological_process^purine nucleobase metabolic process
contig_3961	AAP6_ARATH	1-1485+	0	Amino acid permease 6	GO:0016021^cellular_component^integral component of membrane`GO:0005886^cellular_component^plasma membrane`GO:0015172^molecular_function^acidic amino acid transmembrane transporter activity`GO:0015175^molecular_function^neutral amino acid transmembrane transporter activity`GO:0015293^molecular_function^symporter activity`GO:0015810^biological_process^aspartate transmembrane transport`GO:0015827^b…
contig_4064	AAPC_CENCI	1-960+	1.23e-151	Putative glucose-6-phosphate 1-epimerase {ECO:0000250|UniProtKB:Q03161}	GO:0030246^molecular_function^carbohydrate binding`GO:0047938^molecular_function^glucose-6-phosphate 1-epimerase activity`GO:0005975^biological_process^carbohydrate metabolic process
contig_2759	AAPC_CENCI	221-979+	1.3e-30	Putative glucose-6-phosphate 1-epimerase {ECO:0000250|UniProtKB:Q03161}	GO:0030246^molecular_function^carbohydrate binding`GO:0047938^molecular_function^glucose-6-phosphate 1-epimerase activity`GO:0005975^biological_process^carbohydrate metabolic process
contig_2657	AAPC_CENCI	232-780+	5.08e-72	Putative glucose-6-phosphate 1-epimerase {ECO:0000250|UniProtKB:Q03161}	GO:0030246^molecular_function^carbohydrate binding`GO:0047938^molecular_function^glucose-6-phosphate 1-epimerase activity`GO:0005975^biological_process^carbohydrate metabolic process
contig_1628	AAR3_ARATH	1-369+	3.66e-33	Defective in cullin neddylation protein AAR3 {ECO:0000305}	GO:0005634^cellular_component^nucleus`GO:0000151^cellular_component^ubiquitin ligase complex`GO:0097602^molecular_function^cullin family protein binding`GO:0031624^molecular_function^ubiquitin conjugating enzyme binding`GO:0032182^molecular_function^ubiquitin-like protein binding`GO:0009734^biological_process^auxin-activated signaling pathway`GO:0051443^biological_process^positive regulation of u…
contig_3925	AARE1_ORYSJ	193-1275+, 1401-2516+, 1196-1561+	9.69e-138,2.58e-170,7.95e-14	Acylamino-acid-releasing enzyme 1 {ECO:0000305}	GO:0005737^cellular_component^cytoplasm`GO:0004252^molecular_function^serine-type endopeptidase activity
contig_2342	AASS_ARATH	1-1140+, 2683-3141+, 1323-2273+	0,1.17e-53,8.61e-118	Alpha-aminoadipic semialdehyde synthase	GO:0005737^cellular_component^cytoplasm`GO:0047131^molecular_function^saccharopine dehydrogenase (NAD+, L-glutamate-forming) activity`GO:0047130^molecular_function^saccharopine dehydrogenase (NADP+, L-lysine-forming) activity`GO:0004753^molecular_function^saccharopine dehydrogenase activity`GO:0033512^biological_process^L-lysine catabolic process to acetyl-CoA via saccharopine`GO:0019878^biologic…
contig_1460	AB10I_ARATH	3-878+	2.01e-122	ABC transporter I family member 10	GO:0009941^cellular_component^chloroplast envelope`GO:0009706^cellular_component^chloroplast inner membrane`GO:0005524^molecular_function^ATP binding`GO:0042626^molecular_function^ATPase-coupled transmembrane transporter activity`GO:0009658^biological_process^chloroplast organization`GO:0055076^biological_process^transition metal ion homeostasis
contig_979	AB15G_ARATH	1-2055+	0	ABC transporter G family member 15	GO:0016021^cellular_component^integral component of membrane`GO:0005524^molecular_function^ATP binding`GO:0042626^molecular_function^ATPase-coupled transmembrane transporter activity`GO:0080167^biological_process^response to karrikin
contig_1752	AB19B_ARATH	1577-2125+, 318-1445+, 2061-3755+, 1381-1701+, 1-366+	1.47e-61,0,0,1.44e-30,6.71e-28	ABC transporter B family member 19	GO:0005829^cellular_component^cytosol`GO:0016021^cellular_component^integral component of membrane`GO:0005886^cellular_component^plasma membrane`GO:0005524^molecular_function^ATP binding`GO:0042626^molecular_function^ATPase-coupled transmembrane transporter activity`GO:0010329^molecular_function^auxin efflux transmembrane transporter activity`GO:0010541^biological_process^acropetal auxin transpor…
contig_1761	AB1B_ARATH	2231-3559+, 3710-4021+, 901-2244+, 183-794+	0,7.51e-34,0,9.71e-104	ABC transporter B family member 1	GO:0005783^cellular_component^endoplasmic reticulum`GO:0016021^cellular_component^integral component of membrane`GO:0005886^cellular_component^plasma membrane`GO:0009506^cellular_component^plasmodesma`GO:0005524^molecular_function^ATP binding`GO:0042626^molecular_function^ATPase-coupled transmembrane transporter activity`GO:0010329^molecular_function^auxin efflux transmembrane transporter activit…
contig_1401	AB1D_ARATH	3232-4002+, 1-2895+, 2858-3232+	1.06e-106,0,1.15e-60	ABC transporter D family member 1 {ECO:0000303|PubMed:18299247}	GO:0046861^cellular_component^glyoxysomal membrane`GO:0016021^cellular_component^integral component of membrane`GO:0005778^cellular_component^peroxisomal membrane`GO:0015607^molecular_function^ABC-type fatty-acyl-CoA transporter activity`GO:0005524^molecular_function^ATP binding`GO:0042626^molecular_function^ATPase-coupled transmembrane transporter activity`GO:0005324^molecular_function^long-chai…
contig_23	AB1F_ARATH	1-1731+	0	ABC transporter F family member 1	GO:0005886^cellular_component^plasma membrane`GO:0009536^cellular_component^plastid`GO:0005524^molecular_function^ATP binding`GO:0042626^molecular_function^ATPase-coupled transmembrane transporter activity
contig_3501	AB1K1_ARATH	277-1986+	0	Protein ACTIVITY OF BC1 COMPLEX KINASE 1, chloroplastic {ECO:0000303|PubMed:23673981}	GO:0009507^cellular_component^chloroplast`GO:0005886^cellular_component^plasma membrane`GO:0010287^cellular_component^plastoglobule`GO:0005524^molecular_function^ATP binding`GO:0004672^molecular_function^protein kinase activity`GO:0106310^molecular_function^protein serine kinase activity`GO:0006995^biological_process^cellular response to nitrogen starvation`GO:0015996^biological_process^chlorophy…
contig_2320	AB1K8_ARATH	255-1475+	3.86e-47	Protein ACTIVITY OF BC1 COMPLEX KINASE 8, chloroplastic {ECO:0000303|PubMed:22694836}	GO:0009507^cellular_component^chloroplast`GO:0009941^cellular_component^chloroplast envelope`GO:0031969^cellular_component^chloroplast membrane`GO:0016021^cellular_component^integral component of membrane`GO:0009536^cellular_component^plastid`GO:0005524^molecular_function^ATP binding`GO:0004672^molecular_function^protein kinase activity`GO:0106310^molecular_function^protein serine kinase activity…
contig_1129	AB1K8_ARATH	713-1876+	0	Protein ACTIVITY OF BC1 COMPLEX KINASE 8, chloroplastic {ECO:0000303|PubMed:22694836}	GO:0009507^cellular_component^chloroplast`GO:0009941^cellular_component^chloroplast envelope`GO:0031969^cellular_component^chloroplast membrane`GO:0016021^cellular_component^integral component of membrane`GO:0009536^cellular_component^plastid`GO:0005524^molecular_function^ATP binding`GO:0004672^molecular_function^protein kinase activity`GO:0106310^molecular_function^protein serine kinase activity…
contig_3538	AB22G_ARATH	445-2268+	0	ABC transporter G family member 22	GO:0016021^cellular_component^integral component of membrane`GO:0005886^cellular_component^plasma membrane`GO:0005524^molecular_function^ATP binding`GO:0042626^molecular_function^ATPase-coupled transmembrane transporter activity`GO:0009414^biological_process^response to water deprivation`GO:0010148^biological_process^transpiration
contig_1352	AB25B_ARATH	1-699+, 777-1733+	2.78e-20,0	ABC transporter B family member 25, mitochondrial	GO:0009507^cellular_component^chloroplast`GO:0009941^cellular_component^chloroplast envelope`GO:0016021^cellular_component^integral component of membrane`GO:0005743^cellular_component^mitochondrial inner membrane`GO:0005739^cellular_component^mitochondrion`GO:0009536^cellular_component^plastid`GO:0005524^molecular_function^ATP binding`GO:0042626^molecular_function^ATPase-coupled transmembrane tra…
contig_800	AB26B_ARATH	688-1023+, 1069-2178+	5.26e-51,0	ABC transporter B family member 26, chloroplastic	GO:0009507^cellular_component^chloroplast`GO:0009941^cellular_component^chloroplast envelope`GO:0031969^cellular_component^chloroplast membrane`GO:0016021^cellular_component^integral component of membrane`GO:0005739^cellular_component^mitochondrion`GO:0005524^molecular_function^ATP binding`GO:0042626^molecular_function^ATPase-coupled transmembrane transporter activity
contig_243	AB29B_ARATH	287-1345+	9.1e-135	ABC transporter B family member 29, chloroplastic	GO:0009507^cellular_component^chloroplast`GO:0009941^cellular_component^chloroplast envelope`GO:0031969^cellular_component^chloroplast membrane`GO:0016021^cellular_component^integral component of membrane`GO:0005886^cellular_component^plasma membrane`GO:0005524^molecular_function^ATP binding`GO:0042626^molecular_function^ATPase-coupled transmembrane transporter activity`GO:0055085^biological_proc…
contig_296	AB2C_ARATH	309-4871+	0	ABC transporter C family member 2	GO:0005783^cellular_component^endoplasmic reticulum`GO:0016021^cellular_component^integral component of membrane`GO:0016020^cellular_component^membrane`GO:0000325^cellular_component^plant-type vacuole`GO:0005774^cellular_component^vacuolar membrane`GO:0005773^cellular_component^vacuole`GO:1902417^molecular_function^(+)-abscisic acid D-glucopyranosyl ester transmembrane transporter activity`GO:000…
contig_700	AB3G_ARATH	1-1509+	0	ABC transporter G family member 3	GO:0016021^cellular_component^integral component of membrane`GO:0005886^cellular_component^plasma membrane`GO:0005524^molecular_function^ATP binding
contig_958	AB5C_ARATH	520-1866+, 1973-4579+	0	ABC transporter C family member 5	GO:0016021^cellular_component^integral component of membrane`GO:0016020^cellular_component^membrane`GO:0000325^cellular_component^plant-type vacuole`GO:0005774^cellular_component^vacuolar membrane`GO:0005773^cellular_component^vacuole`GO:0008559^molecular_function^ABC-type xenobiotic transporter activity`GO:0005524^molecular_function^ATP binding`GO:0042626^molecular_function^ATPase-coupled transm…
contig_60	AB6I_ARATH	1-936+	5.83e-133	ABC transporter I family member 6, chloroplastic	GO:0009507^cellular_component^chloroplast`GO:0009570^cellular_component^chloroplast stroma`GO:0005829^cellular_component^cytosol`GO:0005524^molecular_function^ATP binding`GO:0042626^molecular_function^ATPase-coupled transmembrane transporter activity`GO:0009793^biological_process^embryo development ending in seed dormancy`GO:0010027^biological_process^thylakoid membrane organization
contig_574	AB7I_ARATH	783-1253+	3.22e-59	Protein ABCI7, chloroplastic	GO:0009507^cellular_component^chloroplast`GO:0009570^cellular_component^chloroplast stroma`GO:0009536^cellular_component^plastid`GO:0009793^biological_process^embryo development ending in seed dormancy`GO:0016226^biological_process^iron-sulfur cluster assembly`GO:0010027^biological_process^thylakoid membrane organization
contig_918	ABC1_ARATH	1-1713+	0	Protein ABC transporter 1, mitochondrial {ECO:0000303|PubMed:9852956}	GO:0005743^cellular_component^mitochondrial inner membrane`GO:0005739^cellular_component^mitochondrion`GO:0005524^molecular_function^ATP binding`GO:0016301^molecular_function^kinase activity`GO:0015996^biological_process^chlorophyll catabolic process`GO:0017004^biological_process^cytochrome complex assembly`GO:0010224^biological_process^response to UV-B`GO:0006744^biological_process^ubiquinone bi…
contig_3232	ABIL1_ARATH	2-1015+	2.79e-110	Protein ABIL1	GO:0005737^cellular_component^cytoplasm`GO:0005856^cellular_component^cytoskeleton
contig_1367	ABP20_PRUPE	1-690+	3.46e-102	Auxin-binding protein ABP20	GO:0048046^cellular_component^apoplast`GO:0005618^cellular_component^cell wall`GO:0030145^molecular_function^manganese ion binding`GO:0009734^biological_process^auxin-activated signaling pathway
contig_3155	ACA10_ARATH	1-1632+, 1559-3283+	0	Calcium-transporting ATPase 10, plasma membrane-type	GO:0005887^cellular_component^integral component of plasma membrane`GO:0043231^cellular_component^intracellular membrane-bounded organelle`GO:0005886^cellular_component^plasma membrane`GO:0009506^cellular_component^plasmodesma`GO:0005524^molecular_function^ATP binding`GO:0019829^molecular_function^ATPase-coupled cation transmembrane transporter activity`GO:0005516^molecular_function^calmodulin bi…
contig_2686	ACBP2_ARATH	362-1102+, 1-324+	4.75e-112,6.12e-06	Acyl-CoA-binding domain-containing protein 2	GO:0005783^cellular_component^endoplasmic reticulum`GO:0005789^cellular_component^endoplasmic reticulum membrane`GO:0009514^cellular_component^glyoxysome`GO:0016021^cellular_component^integral component of membrane`GO:0005778^cellular_component^peroxisomal membrane`GO:0005886^cellular_component^plasma membrane`GO:0000062^molecular_function^fatty-acyl-CoA binding`GO:0032791^molecular_function^lead…
contig_2631	ACBP4_ARATH	408-2036+, 2-427+	0,6.04e-51	Acyl-CoA-binding domain-containing protein 4	GO:0005737^cellular_component^cytoplasm`GO:0005829^cellular_component^cytosol`GO:0005634^cellular_component^nucleus`GO:0000062^molecular_function^fatty-acyl-CoA binding`GO:0008289^molecular_function^lipid binding`GO:0006869^biological_process^lipid transport`GO:0009723^biological_process^response to ethylene`GO:0009753^biological_process^response to jasmonic acid`GO:0009416^biological_process^res…
contig_2112	ACBP6_ORYSJ	184-1971+	1.32e-69	Acyl-CoA-binding domain-containing protein 6 {ECO:0000305}	GO:0005829^cellular_component^cytosol`GO:0005777^cellular_component^peroxisome`GO:0000062^molecular_function^fatty-acyl-CoA binding`GO:0008289^molecular_function^lipid binding`GO:0006869^biological_process^lipid transport
contig_3639	ACCH1_ARATH	441-1067+	1.21e-86	1-aminocyclopropane-1-carboxylate oxidase homolog 1	GO:0046872^molecular_function^metal ion binding`GO:0016491^molecular_function^oxidoreductase activity
contig_2640	ACCO_ACTDE	1-729+	1.32e-150	1-aminocyclopropane-1-carboxylate oxidase	GO:0009815^molecular_function^1-aminocyclopropane-1-carboxylate oxidase activity`GO:0031418^molecular_function^L-ascorbic acid binding`GO:0046872^molecular_function^metal ion binding`GO:0009693^biological_process^ethylene biosynthetic process`GO:0009835^biological_process^fruit ripening
contig_2841	ACER_ARATH	284-772+	2.57e-90	Alkaline ceramidase {ECO:0000303|PubMed:25619405}	GO:0005783^cellular_component^endoplasmic reticulum`GO:0005789^cellular_component^endoplasmic reticulum membrane`GO:0005794^cellular_component^Golgi apparatus`GO:0000139^cellular_component^Golgi membrane`GO:0016021^cellular_component^integral component of membrane`GO:0005634^cellular_component^nucleus`GO:0016811^molecular_function^hydrolase activity, acting on carbon-nitrogen (but not peptide) bo…
contig_1412	ACFR1_ARATH	3-575+	3.36e-54	Transmembrane ascorbate ferrireductase 1	GO:0009507^cellular_component^chloroplast`GO:0016021^cellular_component^integral component of membrane`GO:0005774^cellular_component^vacuolar membrane`GO:0005773^cellular_component^vacuole`GO:0046872^molecular_function^metal ion binding`GO:0016491^molecular_function^oxidoreductase activity`GO:0019904^molecular_function^protein domain specific binding`GO:0140571^molecular_function^transmembrane as…
contig_2585	ACL5_ARATH	1-867+	8.2e-147	Thermospermine synthase ACAULIS5	GO:0005737^cellular_component^cytoplasm`GO:0016768^molecular_function^spermine synthase activity`GO:0010487^molecular_function^thermospermine synthase activity`GO:0009926^biological_process^auxin polar transport`GO:0010087^biological_process^phloem or xylem histogenesis`GO:0006596^biological_process^polyamine biosynthetic process`GO:0048759^biological_process^xylem vessel member cell differentiat…
contig_2291	ACO1_ARATH	2-2728+	0	Aconitate hydratase 1 {ECO:0000303|PubMed:25061985}	GO:0048046^cellular_component^apoplast`GO:0005829^cellular_component^cytosol`GO:0005739^cellular_component^mitochondrion`GO:0005886^cellular_component^plasma membrane`GO:0009506^cellular_component^plasmodesma`GO:0005773^cellular_component^vacuole`GO:0051539^molecular_function^4 iron, 4 sulfur cluster binding`GO:0003994^molecular_function^aconitate hydratase activity`GO:0047780^molecular_function^…
contig_2331	ACO3M_ARATH	1-3012+	0	Aconitate hydratase 3, mitochondrial {ECO:0000303|PubMed:25061985}	GO:0005618^cellular_component^cell wall`GO:0009507^cellular_component^chloroplast`GO:0009570^cellular_component^chloroplast stroma`GO:0005737^cellular_component^cytoplasm`GO:0005829^cellular_component^cytosol`GO:0005739^cellular_component^mitochondrion`GO:0005774^cellular_component^vacuolar membrane`GO:0051539^molecular_function^4 iron, 4 sulfur cluster binding`GO:0003994^molecular_function^aconi…
contig_275	ACOX2_ARATH	543-2069+, 2-325+	0,5.8e-23	Acyl-coenzyme A oxidase 2, peroxisomal	GO:0005777^cellular_component^peroxisome`GO:0003997^molecular_function^acyl-CoA oxidase activity`GO:0071949^molecular_function^FAD binding`GO:0005504^molecular_function^fatty acid binding`GO:0050660^molecular_function^flavin adenine dinucleotide binding`GO:0006635^biological_process^fatty acid beta-oxidation`GO:0033540^biological_process^fatty acid beta-oxidation using acyl-CoA oxidase`GO:0055088…
contig_906	ACOX4_ARATH	1163-1489+, 168-968+	1.59e-40,1.56e-143	Acyl-coenzyme A oxidase 4, peroxisomal {ECO:0000305}	GO:0005829^cellular_component^cytosol`GO:0009514^cellular_component^glyoxysome`GO:0005777^cellular_component^peroxisome`GO:0003995^molecular_function^acyl-CoA dehydrogenase activity`GO:0003997^molecular_function^acyl-CoA oxidase activity`GO:0050660^molecular_function^flavin adenine dinucleotide binding`GO:0009793^biological_process^embryo development ending in seed dormancy`GO:0006635^biological_…
contig_431	ACOX4_ARATH	146-1444+	0	Acyl-coenzyme A oxidase 4, peroxisomal {ECO:0000305}	GO:0005829^cellular_component^cytosol`GO:0009514^cellular_component^glyoxysome`GO:0005777^cellular_component^peroxisome`GO:0003995^molecular_function^acyl-CoA dehydrogenase activity`GO:0003997^molecular_function^acyl-CoA oxidase activity`GO:0050660^molecular_function^flavin adenine dinucleotide binding`GO:0009793^biological_process^embryo development ending in seed dormancy`GO:0006635^biological_…
contig_1884	ACPM1_ARATH	1-387+	1.94e-61	Acyl carrier protein 1, mitochondrial	GO:0005829^cellular_component^cytosol`GO:0005759^cellular_component^mitochondrial matrix`GO:0005739^cellular_component^mitochondrion`GO:0070469^cellular_component^respirasome`GO:0000035^molecular_function^acyl binding`GO:0000036^molecular_function^acyl carrier activity`GO:0006633^biological_process^fatty acid biosynthetic process
contig_3868	ACR10_ARATH	347-1318+, 1452-1763+	4.26e-35,4.04e-14	ACT domain-containing protein ACR10 {ECO:0000305}	.
contig_2610	ACR11_ARATH	1-858+	1.76e-126	ACT domain-containing protein ACR11 {ECO:0000305}	GO:0009507^cellular_component^chloroplast`GO:0009941^cellular_component^chloroplast envelope`GO:0009570^cellular_component^chloroplast stroma`GO:0009535^cellular_component^chloroplast thylakoid membrane`GO:0005634^cellular_component^nucleus`GO:0010319^cellular_component^stromule`GO:0009409^biological_process^response to cold`GO:0009416^biological_process^response to light stimulus`GO:0009744^biol…
contig_1600	ACS_ARATH	311-1684+, 1-390+, 1302-2279+	0,5.08e-18,5.08e-151	Acetyl-coenzyme A synthetase, chloroplastic/glyoxysomal	GO:0009507^cellular_component^chloroplast`GO:0009570^cellular_component^chloroplast stroma`GO:0005829^cellular_component^cytosol`GO:0009514^cellular_component^glyoxysome`GO:0009536^cellular_component^plastid`GO:0003987^molecular_function^acetate-CoA ligase activity`GO:0016208^molecular_function^AMP binding`GO:0005524^molecular_function^ATP binding`GO:0006083^biological_process^acetate metabolic p…
contig_3252	ADAL_ARATH	1-1113+	9.36e-169	N6-mAMP deaminase {ECO:0000303|PubMed:29884623}	GO:0005829^cellular_component^cytosol`GO:0019239^molecular_function^deaminase activity`GO:0046872^molecular_function^metal ion binding`GO:0062154^molecular_function^N6-mAMP deaminase activity`GO:0009117^biological_process^nucleotide metabolic process`GO:0006401^biological_process^RNA catabolic process
contig_3471	ADHL3_ARATH	1-936+	5.73e-152	Alcohol dehydrogenase-like 3	GO:0005829^cellular_component^cytosol`GO:0004024^molecular_function^alcohol dehydrogenase activity, zinc-dependent`GO:0051903^molecular_function^S-(hydroxymethyl)glutathione dehydrogenase activity`GO:0008270^molecular_function^zinc ion binding`GO:0046294^biological_process^formaldehyde catabolic process
contig_2234	ADHX_ARATH	363-1505+	0	Alcohol dehydrogenase class-3	GO:0005829^cellular_component^cytosol`GO:0004024^molecular_function^alcohol dehydrogenase activity, zinc-dependent`GO:0051903^molecular_function^S-(hydroxymethyl)glutathione dehydrogenase activity`GO:0106322^molecular_function^S-(hydroxymethyl)glutathione dehydrogenase NAD activity`GO:0106321^molecular_function^S-(hydroxymethyl)glutathione dehydrogenase NADP activity`GO:0008270^molecular_function…
contig_3030	ADNT1_ARATH	479-1057+	3.56e-117	Mitochondrial adenine nucleotide transporter ADNT1	GO:0016021^cellular_component^integral component of membrane`GO:0005743^cellular_component^mitochondrial inner membrane`GO:0015297^molecular_function^antiporter activity
contig_2970	ADNT1_ARATH	1-1218+	0	Mitochondrial adenine nucleotide transporter ADNT1	GO:0016021^cellular_component^integral component of membrane`GO:0005743^cellular_component^mitochondrial inner membrane`GO:0015297^molecular_function^antiporter activity
contig_2165	ADS3_ARATH	349-1125+	2e-167	Palmitoyl-monogalactosyldiacylglycerol delta-7 desaturase, chloroplastic {ECO:0000303|PubMed:15579662}	GO:0031969^cellular_component^chloroplast membrane`GO:0005789^cellular_component^endoplasmic reticulum membrane`GO:0016021^cellular_component^integral component of membrane`GO:0009579^cellular_component^thylakoid`GO:0102657^molecular_function^1-18:1-2-16:0-monogalactosyldiacylglycerol palmitoyl-lipid 7-desaturase activity`GO:0102843^molecular_function^1-18:2-2-16:0-monogalactosyldiacylglycerol de…
contig_328	ADS3_ARATH	270-1073+	7.29e-103	Palmitoyl-monogalactosyldiacylglycerol delta-7 desaturase, chloroplastic {ECO:0000303|PubMed:15579662}	GO:0031969^cellular_component^chloroplast membrane`GO:0005789^cellular_component^endoplasmic reticulum membrane`GO:0016021^cellular_component^integral component of membrane`GO:0009579^cellular_component^thylakoid`GO:0102657^molecular_function^1-18:1-2-16:0-monogalactosyldiacylglycerol palmitoyl-lipid 7-desaturase activity`GO:0102843^molecular_function^1-18:2-2-16:0-monogalactosyldiacylglycerol de…
contig_213	ADT4_ARATH	2-1033+	9.16e-164	ADP,ATP carrier protein ER-ANT1	GO:0005789^cellular_component^endoplasmic reticulum membrane`GO:0016021^cellular_component^integral component of membrane`GO:0005743^cellular_component^mitochondrial inner membrane`GO:0005471^molecular_function^ATP:ADP antiporter activity`GO:0051503^biological_process^adenine nucleotide transport`GO:0140021^biological_process^mitochondrial ADP transmembrane transport`GO:1990544^biological_process…
contig_2261	AFC1_ARATH	168-1322+	0	Serine/threonine-protein kinase AFC1	GO:0005524^molecular_function^ATP binding`GO:0106310^molecular_function^protein serine kinase activity`GO:0004712^molecular_function^protein serine/threonine/tyrosine kinase activity`GO:0004714^molecular_function^transmembrane receptor protein tyrosine kinase activity`GO:0006355^biological_process^regulation of transcription, DNA-templated
contig_2281	AFC2_ARATH	1-771+, 1001-1306+	2.16e-144,1.58e-53	Serine/threonine-protein kinase AFC2	GO:0005524^molecular_function^ATP binding`GO:0004672^molecular_function^protein kinase activity`GO:0106310^molecular_function^protein serine kinase activity`GO:0004674^molecular_function^protein serine/threonine kinase activity`GO:0004712^molecular_function^protein serine/threonine/tyrosine kinase activity`GO:0004714^molecular_function^transmembrane receptor protein tyrosine kinase activity`GO:00…
contig_787	AFC3_ARATH	1-1044+	6.17e-179	Serine/threonine-protein kinase AFC3	GO:0005524^molecular_function^ATP binding`GO:0106310^molecular_function^protein serine kinase activity`GO:0004674^molecular_function^protein serine/threonine kinase activity`GO:0004712^molecular_function^protein serine/threonine/tyrosine kinase activity`GO:0004714^molecular_function^transmembrane receptor protein tyrosine kinase activity`GO:0046777^biological_process^protein autophosphorylation
contig_838	AFR_ARATH	2-1102+	3.06e-110	F-box protein AFR	GO:0016567^biological_process^protein ubiquitination`GO:0010017^biological_process^red or far-red light signaling pathway`GO:0009585^biological_process^red, far-red light phototransduction
contig_139	AGAL_COFAR	134-1195+	0	Alpha-galactosidase	GO:0052692^molecular_function^raffinose alpha-galactosidase activity`GO:0005975^biological_process^carbohydrate metabolic process
contig_2960	AGAL1_ARATH	432-1013+	3.15e-121	Alpha-galactosidase 1 {ECO:0000303|PubMed:15034167}	GO:0048046^cellular_component^apoplast`GO:0005618^cellular_component^cell wall`GO:0009505^cellular_component^plant-type cell wall`GO:0099503^cellular_component^secretory vesicle`GO:0052692^molecular_function^raffinose alpha-galactosidase activity`GO:0005975^biological_process^carbohydrate metabolic process`GO:0071555^biological_process^cell wall organization
contig_2224	AGAL3_ARATH	697-1383+	1.03e-120	Alpha-galactosidase 3 {ECO:0000303|PubMed:15034167}	GO:0048046^cellular_component^apoplast`GO:0009505^cellular_component^plant-type cell wall`GO:0099503^cellular_component^secretory vesicle`GO:0005773^cellular_component^vacuole`GO:0004557^molecular_function^alpha-galactosidase activity`GO:0052692^molecular_function^raffinose alpha-galactosidase activity`GO:0005975^biological_process^carbohydrate metabolic process`GO:0071555^biological_process^cell…
contig_2611	AGD14_ARATH	1-2103+	3.54e-67	Probable ADP-ribosylation factor GTPase-activating protein AGD14	GO:0005096^molecular_function^GTPase activator activity`GO:0046872^molecular_function^metal ion binding
contig_3543	AGD3_ARATH	1-2463+	0	ADP-ribosylation factor GTPase-activating protein AGD3	GO:0005829^cellular_component^cytosol`GO:0005794^cellular_component^Golgi apparatus`GO:0005886^cellular_component^plasma membrane`GO:0030140^cellular_component^trans-Golgi network transport vesicle`GO:0005096^molecular_function^GTPase activator activity`GO:0046872^molecular_function^metal ion binding`GO:0035091^molecular_function^phosphatidylinositol binding`GO:0006897^biological_process^endocyto…
contig_3294	AGD5_ARATH	1-1455+	2.4e-155	ADP-ribosylation factor GTPase-activating protein AGD5 {ECO:0000303|PubMed:12644670}	GO:0030136^cellular_component^clathrin-coated vesicle`GO:0005829^cellular_component^cytosol`GO:0005768^cellular_component^endosome`GO:0005802^cellular_component^trans-Golgi network`GO:0030276^molecular_function^clathrin binding`GO:0005096^molecular_function^GTPase activator activity`GO:0046872^molecular_function^metal ion binding`GO:0090630^biological_process^activation of GTPase activity`GO:0035…
contig_2001	AGDP1_ARATH	143-2062+	9.47e-10	Protein AGENET DOMAIN (AGD)-CONTAINING P1 {ECO:0000303|PubMed:30382101}	GO:0000775^cellular_component^chromosome, centromeric region`GO:0000792^cellular_component^heterochromatin`GO:0005634^cellular_component^nucleus`GO:0042393^molecular_function^histone binding`GO:0035064^molecular_function^methylated histone binding`GO:0006346^biological_process^DNA methylation-dependent heterochromatin assembly`GO:0036123^biological_process^histone H3-K9 dimethylation`GO:0044030^b…
contig_3615	AGDP1_ARATH	3720-6827+	9.41e-09	Protein AGENET DOMAIN (AGD)-CONTAINING P1 {ECO:0000303|PubMed:30382101}	GO:0000775^cellular_component^chromosome, centromeric region`GO:0000792^cellular_component^heterochromatin`GO:0005634^cellular_component^nucleus`GO:0042393^molecular_function^histone binding`GO:0035064^molecular_function^methylated histone binding`GO:0006346^biological_process^DNA methylation-dependent heterochromatin assembly`GO:0036123^biological_process^histone H3-K9 dimethylation`GO:0044030^b…
contig_3897	AGO10_ARATH	1-3000+	0	Protein argonaute 10 {ECO:0000303|PubMed:19054365}	GO:0005737^cellular_component^cytoplasm`GO:0009536^cellular_component^plastid`GO:0035198^molecular_function^miRNA binding`GO:0051607^biological_process^defense response to virus`GO:0031047^biological_process^gene silencing by RNA`GO:0010586^biological_process^miRNA metabolic process`GO:0009934^biological_process^regulation of meristem structural organization`GO:1902183^biological_process^regulati…
contig_2048	AGO1B_ORYSJ	1-3189+	0	Protein argonaute 1B	GO:0003676^molecular_function^nucleic acid binding`GO:0031047^biological_process^gene silencing by RNA
contig_3990	AGO4A_ORYSJ	450-2750+, 1-438+	0,8.24e-39	Protein argonaute 4A	GO:0003676^molecular_function^nucleic acid binding`GO:0031047^biological_process^gene silencing by RNA
contig_1064	AGT21_ARATH	2-1507+	0	Alanine--glyoxylate aminotransferase 2 homolog 1, mitochondrial	GO:0005739^cellular_component^mitochondrion`GO:0005886^cellular_component^plasma membrane`GO:0005774^cellular_component^vacuolar membrane`GO:0008453^molecular_function^alanine-glyoxylate transaminase activity`GO:0030170^molecular_function^pyridoxal phosphate binding`GO:0008270^molecular_function^zinc ion binding`GO:0009853^biological_process^photorespiration`GO:0046686^biological_process^response…
contig_2975	AGUB_SOLTU	131-919+	3.91e-168	N-carbamoylputrescine amidase	GO:0016811^molecular_function^hydrolase activity, acting on carbon-nitrogen (but not peptide) bonds, in linear amides`GO:0050126^molecular_function^N-carbamoylputrescine amidase activity`GO:0033388^biological_process^putrescine biosynthetic process from arginine
contig_3701	AHK4_ARATH	708-2591+, 1-378+, 272-838+	0,5.61e-39,1.41e-75	Histidine kinase 4	GO:0005783^cellular_component^endoplasmic reticulum`GO:0005789^cellular_component^endoplasmic reticulum membrane`GO:0016021^cellular_component^integral component of membrane`GO:0005886^cellular_component^plasma membrane`GO:0009884^molecular_function^cytokinin receptor activity`GO:0019899^molecular_function^enzyme binding`GO:0004721^molecular_function^phosphoprotein phosphatase activity`GO:0000155…
contig_120	AHK5_ARATH	1-435+, 425-1045+	5.69e-12,5.92e-79	Histidine kinase 5	GO:0005737^cellular_component^cytoplasm`GO:0005887^cellular_component^integral component of plasma membrane`GO:0005886^cellular_component^plasma membrane`GO:0005773^cellular_component^vacuole`GO:0009927^molecular_function^histidine phosphotransfer kinase activity`GO:0046872^molecular_function^metal ion binding`GO:0000155^molecular_function^phosphorelay sensor kinase activity`GO:0004673^molecular_…
contig_2313	AHL10_ARATH	1-1104+	1.43e-96	AT-hook motif nuclear-localized protein 10 {ECO:0000312|EMBL:FAA00281.1}	GO:0005829^cellular_component^cytosol`GO:0005634^cellular_component^nucleus`GO:0003680^molecular_function^minor groove of adenine-thymine-rich DNA binding
contig_943	AHL10_ARATH	68-1024+	8.16e-55	AT-hook motif nuclear-localized protein 10 {ECO:0000312|EMBL:FAA00281.1}	GO:0005829^cellular_component^cytosol`GO:0005634^cellular_component^nucleus`GO:0003680^molecular_function^minor groove of adenine-thymine-rich DNA binding
contig_1339	AHP1_ARATH	1-972+	2.6e-52	Histidine-containing phosphotransfer protein 1	GO:0005737^cellular_component^cytoplasm`GO:0005829^cellular_component^cytosol`GO:0005634^cellular_component^nucleus`GO:0009927^molecular_function^histidine phosphotransfer kinase activity`GO:0043424^molecular_function^protein histidine kinase binding`GO:0009736^biological_process^cytokinin-activated signaling pathway`GO:0009553^biological_process^embryo sac development`GO:0009825^biological_proce…
contig_2619	AIP2_ARATH	1-411+, 497-910+	1.03e-22,7.18e-38	E3 ubiquitin-protein ligase AIP2	GO:0005829^cellular_component^cytosol`GO:0005634^cellular_component^nucleus`GO:0046872^molecular_function^metal ion binding`GO:0061630^molecular_function^ubiquitin protein ligase activity`GO:0004842^molecular_function^ubiquitin-protein transferase activity`GO:0009738^biological_process^abscisic acid-activated signaling pathway`GO:0009788^biological_process^negative regulation of abscisic acid-act…
contig_2734	AIP2_ARATH	632-1054+	1.47e-06	E3 ubiquitin-protein ligase AIP2	GO:0005829^cellular_component^cytosol`GO:0005634^cellular_component^nucleus`GO:0046872^molecular_function^metal ion binding`GO:0061630^molecular_function^ubiquitin protein ligase activity`GO:0004842^molecular_function^ubiquitin-protein transferase activity`GO:0009738^biological_process^abscisic acid-activated signaling pathway`GO:0009788^biological_process^negative regulation of abscisic acid-act…
contig_3607	AIR9_ARATH	795-5183+	0	187-kDa microtubule-associated protein AIR9 {ECO:0000303|PubMed:17027491}	GO:0055028^cellular_component^cortical microtubule`GO:0009524^cellular_component^phragmoplast`GO:0005886^cellular_component^plasma membrane`GO:0009506^cellular_component^plasmodesma`GO:0009574^cellular_component^preprophase band`GO:0007049^biological_process^cell cycle`GO:0051301^biological_process^cell division`GO:0010102^biological_process^lateral root morphogenesis`GO:0009733^biological_proces…
contig_1410	AIRP2_ARATH	1-738+	9.65e-135	E3 ubiquitin-protein ligase AIRP2 {ECO:0000305}	GO:0005829^cellular_component^cytosol`GO:0046872^molecular_function^metal ion binding`GO:0061630^molecular_function^ubiquitin protein ligase activity`GO:0004842^molecular_function^ubiquitin-protein transferase activity`GO:0009789^biological_process^positive regulation of abscisic acid-activated signaling pathway`GO:0016567^biological_process^protein ubiquitination`GO:0009737^biological_process^re…
contig_1915	AK10B_ARATH	1-756+, 713-1651+	3.33e-50,1.06e-107	RNA demethylase ALKBH10B {ECO:0000305}	GO:0032451^molecular_function^demethylase activity`GO:0051213^molecular_function^dioxygenase activity`GO:0046872^molecular_function^metal ion binding`GO:0003729^molecular_function^mRNA binding`GO:1990931^molecular_function^mRNA N6-methyladenosine dioxygenase activity`GO:0006402^biological_process^mRNA catabolic process`GO:0080167^biological_process^response to karrikin`GO:0010228^biological_proce…
contig_3746	AKB9B_ARATH	2-325+, 408-1208+	3.13e-17,1.24e-111	RNA demethylase ALKBH9B {ECO:0000305}	GO:0000932^cellular_component^P-body`GO:0009506^cellular_component^plasmodesma`GO:0032451^molecular_function^demethylase activity`GO:0051213^molecular_function^dioxygenase activity`GO:0046872^molecular_function^metal ion binding`GO:0003729^molecular_function^mRNA binding`GO:0070988^biological_process^demethylation`GO:0006402^biological_process^mRNA catabolic process
contig_2682	AKH_DAUCA	1-870+	3.98e-149	Bifunctional aspartokinase/homoserine dehydrogenase, chloroplastic	GO:0009507^cellular_component^chloroplast`GO:0004072^molecular_function^aspartate kinase activity`GO:0005524^molecular_function^ATP binding`GO:0004412^molecular_function^homoserine dehydrogenase activity`GO:0050661^molecular_function^NADP binding`GO:0009089^biological_process^lysine biosynthetic process via diaminopimelate`GO:0009086^biological_process^methionine biosynthetic process`GO:0009088^b…
contig_1798	AKRP_ARATH	338-688+, 666-1331+	1.68e-22,1.71e-95	Ankyrin repeat domain-containing protein, chloroplastic	GO:0009507^cellular_component^chloroplast
contig_3151	AKT2_ARATH	1-2460+	0	Potassium channel AKT2/3	GO:0005789^cellular_component^endoplasmic reticulum membrane`GO:0016021^cellular_component^integral component of membrane`GO:0009506^cellular_component^plasmodesma`GO:0042802^molecular_function^identical protein binding`GO:0005249^molecular_function^voltage-gated potassium channel activity`GO:0034765^biological_process^regulation of ion transmembrane transport`GO:0042391^biological_process^regula…
contig_1648	AL10_ANELE	1-828+	5.73e-80	Acyl-CoA C20 Delta5-desaturase {ECO:0000303|PubMed:17384161}	GO:0016021^cellular_component^integral component of membrane`GO:0046872^molecular_function^metal ion binding`GO:0016717^molecular_function^oxidoreductase activity, acting on paired donors, with oxidation of a pair of donors resulting in the reduction of molecular oxygen to two molecules of water`GO:0006636^biological_process^unsaturated fatty acid biosynthetic process
contig_3703	AL10_ANELE	1-972+	1.48e-112	Acyl-CoA C20 Delta5-desaturase {ECO:0000303|PubMed:17384161}	GO:0016021^cellular_component^integral component of membrane`GO:0046872^molecular_function^metal ion binding`GO:0016717^molecular_function^oxidoreductase activity, acting on paired donors, with oxidation of a pair of donors resulting in the reduction of molecular oxygen to two molecules of water`GO:0006636^biological_process^unsaturated fatty acid biosynthetic process
contig_2858	AL221_ARATH	1-1794+	0	Aldehyde dehydrogenase 22A1	GO:0005783^cellular_component^endoplasmic reticulum`GO:0005576^cellular_component^extracellular region`GO:0004029^molecular_function^aldehyde dehydrogenase (NAD+) activity`GO:0043878^molecular_function^glyceraldehyde-3-phosphate dehydrogenase (NAD+) (non-phosphorylating) activity
contig_2510	AL3F1_ARATH	309-1412+, 1-339+	8.2e-171,3.71e-21	Aldehyde dehydrogenase family 3 member F1	GO:0005783^cellular_component^endoplasmic reticulum`GO:0005886^cellular_component^plasma membrane`GO:0004028^molecular_function^3-chloroallyl aldehyde dehydrogenase activity`GO:0004029^molecular_function^aldehyde dehydrogenase (NAD+) activity`GO:0043878^molecular_function^glyceraldehyde-3-phosphate dehydrogenase (NAD+) (non-phosphorylating) activity`GO:0006081^biological_process^cellular aldehyde…
contig_245	ALA1_ARATH	1-2727+, 2702-3856+	0,1.03e-157	Phospholipid-transporting ATPase 1 {ECO:0000303|PubMed:11148289}	GO:0005789^cellular_component^endoplasmic reticulum membrane`GO:0016021^cellular_component^integral component of membrane`GO:0016020^cellular_component^membrane`GO:0005886^cellular_component^plasma membrane`GO:0005524^molecular_function^ATP binding`GO:0140326^molecular_function^ATPase-coupled intramembrane lipid transporter activity`GO:0000287^molecular_function^magnesium ion binding`GO:0045332^b…
contig_83	ALA4_ARATH	1-3111+, 3202-3711+	0,1.31e-73	Probable phospholipid-transporting ATPase 4 {ECO:0000303|PubMed:11402198}	GO:0005783^cellular_component^endoplasmic reticulum`GO:0016021^cellular_component^integral component of membrane`GO:0005886^cellular_component^plasma membrane`GO:0005524^molecular_function^ATP binding`GO:0140326^molecular_function^ATPase-coupled intramembrane lipid transporter activity`GO:0000287^molecular_function^magnesium ion binding`GO:0045332^biological_process^phospholipid translocation`GO:…
contig_2325	ALDH_LINUS	317-1741+	0	Probable aldehyde dehydrogenase	GO:0004029^molecular_function^aldehyde dehydrogenase (NAD+) activity`GO:0043878^molecular_function^glyceraldehyde-3-phosphate dehydrogenase (NAD+) (non-phosphorylating) activity
contig_890	ALFL1_ORYSJ	1-759+	1.01e-109	PHD finger protein ALFIN-LIKE 1	GO:0005634^cellular_component^nucleus`GO:0042393^molecular_function^histone binding`GO:0046872^molecular_function^metal ion binding`GO:0000976^molecular_function^transcription cis-regulatory region binding`GO:0003712^molecular_function^transcription coregulator activity`GO:0006325^biological_process^chromatin organization
contig_1424	ALFL5_ARATH	1-993+	2.82e-111	PHD finger protein ALFIN-LIKE 5	GO:0005634^cellular_component^nucleus`GO:0003677^molecular_function^DNA binding`GO:0042393^molecular_function^histone binding`GO:0046872^molecular_function^metal ion binding`GO:0000976^molecular_function^transcription cis-regulatory region binding`GO:0003712^molecular_function^transcription coregulator activity`GO:0003714^molecular_function^transcription corepressor activity`GO:0006325^biological…
contig_1977	ALG11_ARATH	393-1430+	0	GDP-Man:Man(3)GlcNAc(2)-PP-Dol alpha-1,2-mannosyltransferase	GO:0005783^cellular_component^endoplasmic reticulum`GO:0005789^cellular_component^endoplasmic reticulum membrane`GO:0016021^cellular_component^integral component of membrane`GO:0016020^cellular_component^membrane`GO:0004377^molecular_function^GDP-Man:Man3GlcNAc2-PP-Dol alpha-1,2-mannosyltransferase activity`GO:0006490^biological_process^oligosaccharide-lipid intermediate biosynthetic process`GO:0…
contig_2390	ALG9_ARATH	195-1724+	0	Dol-P-Man:Man(6)GlcNAc(2)-PP-Dol alpha-1,2-mannosyltransferase	GO:0005783^cellular_component^endoplasmic reticulum`GO:0005789^cellular_component^endoplasmic reticulum membrane`GO:0016021^cellular_component^integral component of membrane`GO:0000026^molecular_function^alpha-1,2-mannosyltransferase activity`GO:0052926^molecular_function^dol-P-Man:Man(6)GlcNAc(2)-PP-Dol alpha-1,2-mannosyltransferase activity`GO:0052918^molecular_function^dol-P-Man:Man(8)GlcNAc(2…
contig_3572	ALKBH_ARATH	730-1185+	4.04e-64	Alpha-ketoglutarate-dependent dioxygenase alkB	GO:0005737^cellular_component^cytoplasm`GO:0005634^cellular_component^nucleus`GO:0051213^molecular_function^dioxygenase activity`GO:0008198^molecular_function^ferrous iron binding`GO:0035516^molecular_function^oxidative DNA demethylase activity`GO:0035515^molecular_function^oxidative RNA demethylase activity`GO:0006281^biological_process^DNA repair`GO:0035513^biological_process^oxidative RNA deme…
contig_2302	ALP1_ARATH	1-1128+	6.57e-11	Protein ANTAGONIST OF LIKE HETEROCHROMATIN PROTEIN 1 {ECO:0000303|PubMed:26642436}	GO:0035098^cellular_component^ESC/E(Z) complex`GO:0005634^cellular_component^nucleus`GO:0035102^cellular_component^PRC1 complex`GO:0003682^molecular_function^chromatin binding`GO:0046872^molecular_function^metal ion binding`GO:0004518^molecular_function^nuclease activity`GO:0031936^biological_process^obsolete negative regulation of chromatin silencing
contig_803	ALY3_ARATH	124-3528+	0	Protein ALWAYS EARLY 3	GO:0005654^cellular_component^nucleoplasm`GO:0017053^cellular_component^transcription repressor complex`GO:0003677^molecular_function^DNA binding`GO:0051726^biological_process^regulation of cell cycle`GO:0006357^biological_process^regulation of transcription by RNA polymerase II`GO:0000003^biological_process^reproduction`GO:0006351^biological_process^transcription, DNA-templated
contig_1281	AMERL_ARATH	150-785+	7.36e-120	Uncharacterized protein At2g38710	GO:0005829^cellular_component^cytosol
contig_3507	AMO_ARATH	1-2166+	0	Primary amine oxidase	GO:0052595^molecular_function^aliphatic-amine oxidase activity`GO:0052594^molecular_function^aminoacetone:oxygen oxidoreductase(deaminating) activity`GO:0005507^molecular_function^copper ion binding`GO:0052596^molecular_function^phenethylamine:oxygen oxidoreductase (deaminating) activity`GO:0008131^molecular_function^primary amine oxidase activity`GO:0048038^molecular_function^quinone binding`GO:…
contig_468	AMPD_ARATH	1-2589+	0	AMP deaminase {ECO:0000303|PubMed:15918887}	GO:0005829^cellular_component^cytosol`GO:0005783^cellular_component^endoplasmic reticulum`GO:0031307^cellular_component^integral component of mitochondrial outer membrane`GO:0043231^cellular_component^intracellular membrane-bounded organelle`GO:0005634^cellular_component^nucleus`GO:0003876^molecular_function^AMP deaminase activity`GO:0005524^molecular_function^ATP binding`GO:0046872^molecular_fun…
contig_1791	AMPL2_ORYSJ	313-1740+	0	Leucine aminopeptidase 2, chloroplastic	GO:0009507^cellular_component^chloroplast`GO:0030145^molecular_function^manganese ion binding`GO:0070006^molecular_function^metalloaminopeptidase activity
contig_1948	AMPP1_ARATH	698-1954+, 1-309+	0,1.77e-44	Aminopeptidase P1 {ECO:0000303|PubMed:11891249}	GO:0005737^cellular_component^cytoplasm`GO:0005829^cellular_component^cytosol`GO:0005783^cellular_component^endoplasmic reticulum`GO:0005886^cellular_component^plasma membrane`GO:0004177^molecular_function^aminopeptidase activity`GO:0030145^molecular_function^manganese ion binding`GO:0070006^molecular_function^metalloaminopeptidase activity`GO:0010013^molecular_function^N-1-naphthylphthalamic aci…
contig_3669	AMPP2_ARATH	1430-1930+, 1866-2165+, 661-1359+, 3-755+	7.05e-105,7.02e-35,2.28e-83,6.88e-92	Aminopeptidase P2 {ECO:0000303|PubMed:11891249}	GO:0009507^cellular_component^chloroplast`GO:0009570^cellular_component^chloroplast stroma`GO:0005829^cellular_component^cytosol`GO:0046872^molecular_function^metal ion binding`GO:0070006^molecular_function^metalloaminopeptidase activity
contig_3302	AMSH2_ARATH	1-1053+	2.37e-96	AMSH-like ubiquitin thioesterase 2	GO:0005768^cellular_component^endosome`GO:0016020^cellular_component^membrane`GO:0070122^molecular_function^isopeptidase activity`GO:0061578^molecular_function^Lys63-specific deubiquitinase activity`GO:0046872^molecular_function^metal ion binding`GO:0008237^molecular_function^metallopeptidase activity`GO:0004843^molecular_function^thiol-dependent deubiquitinase`GO:0071108^biological_process^prote…
contig_2623	AMT12_ORYSJ	285-710+	4.9e-71	Ammonium transporter 1 member 2	GO:0005887^cellular_component^integral component of plasma membrane`GO:0008519^molecular_function^ammonium transmembrane transporter activity`GO:0072488^biological_process^ammonium transmembrane transport
contig_2318	AMY3_ARATH	625-1035+, 1077-1454+, 1987-2460+, 1396-1872+, 2189-2818+	7.27e-21,3.38e-20,7.48e-84,1.48e-61,4.63e-61	Alpha-amylase 3, chloroplastic {ECO:0000303|PubMed:15637061}	GO:0009507^cellular_component^chloroplast`GO:0009570^cellular_component^chloroplast stroma`GO:0004556^molecular_function^alpha-amylase activity`GO:0103025^molecular_function^alpha-amylase activity (releasing maltohexaose)`GO:0005509^molecular_function^calcium ion binding`GO:0005983^biological_process^starch catabolic process
contig_3091	ANM10_ORYSJ	1-1236+	0	Protein arginine N-methyltransferase PRMT10	GO:0005829^cellular_component^cytosol`GO:0016277^molecular_function^myelin basic protein-arginine N-methyltransferase activity`GO:0008469^molecular_function^histone-arginine N-methyltransferase activity`GO:0035242^molecular_function^protein-arginine omega-N asymmetric methyltransferase activity`GO:0035241^molecular_function^protein-arginine omega-N monomethyltransferase activity`GO:0010228^biolog…
contig_3190	ANM11_ARATH	217-1221+	0	Protein arginine N-methyltransferase 1.1	GO:0005737^cellular_component^cytoplasm`GO:0005829^cellular_component^cytosol`GO:0005634^cellular_component^nucleus`GO:0016274^molecular_function^protein-arginine N-methyltransferase activity`GO:0035242^molecular_function^protein-arginine omega-N asymmetric methyltransferase activity`GO:0006325^biological_process^chromatin organization
contig_842	ANM5_ORYSI	402-2117+	0	Protein arginine N-methyltransferase 5	GO:0005737^cellular_component^cytoplasm`GO:0035243^molecular_function^protein-arginine omega-N symmetric methyltransferase activity
contig_573	ANTR2_ARATH	639-1823+	0	Ascorbate transporter, chloroplastic {ECO:0000303|PubMed:25557369}	GO:0009507^cellular_component^chloroplast`GO:0009941^cellular_component^chloroplast envelope`GO:0009706^cellular_component^chloroplast inner membrane`GO:0016021^cellular_component^integral component of membrane`GO:0009536^cellular_component^plastid`GO:0005315^molecular_function^inorganic phosphate transmembrane transporter activity`GO:0015229^molecular_function^L-ascorbic acid transmembrane trans…
contig_2169	ANTR6_ARATH	1-1620+	0	Probable anion transporter 6, chloroplastic	GO:0031969^cellular_component^chloroplast membrane`GO:0016021^cellular_component^integral component of membrane`GO:0009536^cellular_component^plastid`GO:0005315^molecular_function^inorganic phosphate transmembrane transporter activity`GO:0006952^biological_process^defense response
contig_2597	ANX4_FRAAN	1-675+, 635-949+	3.95e-97,3.45e-37	Annexin-like protein RJ4	GO:0005509^molecular_function^calcium ion binding`GO:0005544^molecular_function^calcium-dependent phospholipid binding
contig_1900	ANXD5_ARATH	337-1071+	9.28e-80	Annexin D5	GO:0005737^cellular_component^cytoplasm`GO:0051015^molecular_function^actin filament binding`GO:0005509^molecular_function^calcium ion binding`GO:0005544^molecular_function^calcium-dependent phospholipid binding`GO:0005543^molecular_function^phospholipid binding`GO:0009555^biological_process^pollen development`GO:0009846^biological_process^pollen germination`GO:0009860^biological_process^pollen t…
contig_3367	AOC_ORYSJ	109-447+	5.15e-11	Allene oxide cyclase, chloroplastic {ECO:0000303|Ref.1, ECO:0000303|Ref.2}	GO:0009507^cellular_component^chloroplast`GO:0046423^molecular_function^allene-oxide cyclase activity`GO:0009734^biological_process^auxin-activated signaling pathway`GO:0007623^biological_process^circadian rhythm`GO:0050832^biological_process^defense response to fungus`GO:0080186^biological_process^developmental vegetative growth`GO:0009908^biological_process^flower development`GO:0009864^biologi…
contig_3220	AOR_ARATH	1-1188+	0	NADPH-dependent alkenal/one oxidoreductase, chloroplastic {ECO:0000303|PubMed:21169366}	GO:0048046^cellular_component^apoplast`GO:0009507^cellular_component^chloroplast`GO:0009941^cellular_component^chloroplast envelope`GO:0009570^cellular_component^chloroplast stroma`GO:0005634^cellular_component^nucleus`GO:0010319^cellular_component^stromule`GO:0009579^cellular_component^thylakoid`GO:0035798^molecular_function^2-alkenal reductase (NADP+) activity`GO:0035671^molecular_function^enon…
contig_1467	AOX1A_ARATH	1-996+	0	Ubiquinol oxidase 1a, mitochondrial	GO:0016021^cellular_component^integral component of membrane`GO:0005743^cellular_component^mitochondrial inner membrane`GO:0005739^cellular_component^mitochondrion`GO:0070469^cellular_component^respirasome`GO:0009916^molecular_function^alternative oxidase activity`GO:0046872^molecular_function^metal ion binding`GO:0102721^molecular_function^ubiquinol:oxygen oxidoreductase activity`GO:0010230^biol…
contig_634	AOX2_SOYBN	531-1211+	3.88e-154	Ubiquinol oxidase 2, mitochondrial	GO:0016021^cellular_component^integral component of membrane`GO:0005743^cellular_component^mitochondrial inner membrane`GO:0005739^cellular_component^mitochondrion`GO:0070469^cellular_component^respirasome`GO:0009916^molecular_function^alternative oxidase activity`GO:0046872^molecular_function^metal ion binding`GO:0102721^molecular_function^ubiquinol:oxygen oxidoreductase activity`GO:0010230^biol…
contig_2676	AOX4_ARATH	1-1125+	4.09e-168	Ubiquinol oxidase 4, chloroplastic/chromoplastic	GO:0009535^cellular_component^chloroplast thylakoid membrane`GO:0046862^cellular_component^chromoplast membrane`GO:0016021^cellular_component^integral component of membrane`GO:0005739^cellular_component^mitochondrion`GO:0070469^cellular_component^respirasome`GO:0009579^cellular_component^thylakoid`GO:0009916^molecular_function^alternative oxidase activity`GO:0046872^molecular_function^metal ion b…
contig_3291	AP_FRAAN	1-471+	6.8e-06	Fra a 1-associated protein {ECO:0000303|PubMed:28656626}	.
contig_2196	AP1G2_ARATH	1367-2638+, 1-1431+	1.46e-153,0	AP-1 complex subunit gamma-2	GO:0030121^cellular_component^AP-1 adaptor complex`GO:0140312^molecular_function^cargo adaptor activity`GO:0035615^molecular_function^clathrin adaptor activity`GO:0006896^biological_process^Golgi to vacuole transport`GO:0006886^biological_process^intracellular protein transport`GO:0006898^biological_process^receptor-mediated endocytosis
contig_2080	AP1M2_ARATH	362-1291+	0	AP-1 complex subunit mu-2	GO:0030121^cellular_component^AP-1 adaptor complex`GO:0031410^cellular_component^cytoplasmic vesicle`GO:0005829^cellular_component^cytosol`GO:0031901^cellular_component^early endosome membrane`GO:0043231^cellular_component^intracellular membrane-bounded organelle`GO:0005634^cellular_component^nucleus`GO:0005802^cellular_component^trans-Golgi network`GO:0012510^cellular_component^trans-Golgi netwo…
contig_3945	AP2_ARATH	39-1673+	5.12e-117	Floral homeotic protein APETALA 2 {ECO:0000303|PubMed:7919989}	GO:0005634^cellular_component^nucleus`GO:0003700^molecular_function^DNA-binding transcription factor activity`GO:0000976^molecular_function^transcription cis-regulatory region binding`GO:0030154^biological_process^cell differentiation`GO:0009908^biological_process^flower development`GO:0010073^biological_process^meristem maintenance`GO:0048481^biological_process^plant ovule development`GO:0048316…
contig_2280	AP2A2_ARATH	1-2985+	0	AP-2 complex subunit alpha-2	GO:0030122^cellular_component^AP-2 adaptor complex`GO:0005886^cellular_component^plasma membrane`GO:0009536^cellular_component^plastid`GO:0140312^molecular_function^cargo adaptor activity`GO:0035615^molecular_function^clathrin adaptor activity`GO:0008289^molecular_function^lipid binding`GO:0072583^biological_process^clathrin-dependent endocytosis`GO:0006886^biological_process^intracellular protei…
contig_121	AP2L1_ARATH	1-834+	1.4e-102	AP2-like ethylene-responsive transcription factor At1g16060	GO:0005634^cellular_component^nucleus`GO:0003677^molecular_function^DNA binding`GO:0003700^molecular_function^DNA-binding transcription factor activity`GO:0000981^molecular_function^DNA-binding transcription factor activity, RNA polymerase II-specific`GO:0009873^biological_process^ethylene-activated signaling pathway`GO:0010187^biological_process^negative regulation of seed germination`GO:1901959…
contig_1898	AP3S_ARATH	2-508+	6.01e-100	AP-3 complex subunit sigma	GO:0030123^cellular_component^AP-3 adaptor complex`GO:0030659^cellular_component^cytoplasmic vesicle membrane`GO:0005794^cellular_component^Golgi apparatus`GO:0043231^cellular_component^intracellular membrane-bounded organelle`GO:0006896^biological_process^Golgi to vacuole transport`GO:0006886^biological_process^intracellular protein transport`GO:0016192^biological_process^vesicle-mediated transp…
contig_2150	AP4E_ARATH	1-2361+	0	AP-4 complex subunit epsilon	GO:0030124^cellular_component^AP-4 adaptor complex`GO:0005905^cellular_component^clathrin-coated pit`GO:0005829^cellular_component^cytosol`GO:0005794^cellular_component^Golgi apparatus`GO:0009506^cellular_component^plasmodesma`GO:0140312^molecular_function^cargo adaptor activity`GO:0006886^biological_process^intracellular protein transport`GO:0006898^biological_process^receptor-mediated endocytos…
contig_2329	AP4M_ARATH	1-1401+	0	AP-4 complex subunit mu	GO:0030124^cellular_component^AP-4 adaptor complex`GO:0030131^cellular_component^clathrin adaptor complex`GO:0005905^cellular_component^clathrin-coated pit`GO:0031410^cellular_component^cytoplasmic vesicle`GO:0005829^cellular_component^cytosol`GO:0043231^cellular_component^intracellular membrane-bounded organelle`GO:0005802^cellular_component^trans-Golgi network`GO:0090160^biological_process^Golg…
contig_2644	APBLA_ARATH	172-549+, 798-2489+	2.32e-67,0	Beta-adaptin-like protein A	GO:0030131^cellular_component^clathrin adaptor complex`GO:0030665^cellular_component^clathrin-coated vesicle membrane`GO:0005794^cellular_component^Golgi apparatus`GO:0030276^molecular_function^clathrin binding`GO:0043424^molecular_function^protein histidine kinase binding`GO:0006886^biological_process^intracellular protein transport`GO:0016192^biological_process^vesicle-mediated transport
contig_2156	APBLC_ARATH	1343-1954+, 2132-2689+, 1-1167+	1.87e-101,2.27e-85,0	Beta-adaptin-like protein C	GO:0030131^cellular_component^clathrin adaptor complex`GO:0030665^cellular_component^clathrin-coated vesicle membrane`GO:0005829^cellular_component^cytosol`GO:0005794^cellular_component^Golgi apparatus`GO:0005886^cellular_component^plasma membrane`GO:0009506^cellular_component^plasmodesma`GO:0030276^molecular_function^clathrin binding`GO:0006886^biological_process^intracellular protein transport`…
contig_145	APC1_ARATH	1524-3197+, 1-1341+	8.24e-173,0	Anaphase-promoting complex subunit 1	GO:0005680^cellular_component^anaphase-promoting complex`GO:0060090^molecular_function^molecular adaptor activity`GO:0031145^biological_process^anaphase-promoting complex-dependent catabolic process`GO:0010252^biological_process^auxin homeostasis`GO:0051301^biological_process^cell division`GO:0009793^biological_process^embryo development ending in seed dormancy`GO:0009553^biological_process^embry…
contig_808	APC4_ARATH	198-1469+	1.5e-167	Anaphase-promoting complex subunit 4	GO:0005680^cellular_component^anaphase-promoting complex`GO:0034399^cellular_component^nuclear periphery`GO:0005634^cellular_component^nucleus`GO:0031145^biological_process^anaphase-promoting complex-dependent catabolic process`GO:0007049^biological_process^cell cycle`GO:0051301^biological_process^cell division`GO:0009793^biological_process^embryo development ending in seed dormancy`GO:0048481^bi…
contig_557	APC4_ARATH	87-734+	6.12e-99	Anaphase-promoting complex subunit 4	GO:0005680^cellular_component^anaphase-promoting complex`GO:0034399^cellular_component^nuclear periphery`GO:0005634^cellular_component^nucleus`GO:0031145^biological_process^anaphase-promoting complex-dependent catabolic process`GO:0007049^biological_process^cell cycle`GO:0051301^biological_process^cell division`GO:0009793^biological_process^embryo development ending in seed dormancy`GO:0048481^bi…
contig_3663	APC7_ARATH	1-1710+	0	Anaphase-promoting complex subunit 7	GO:0005680^cellular_component^anaphase-promoting complex`GO:0005737^cellular_component^cytoplasm`GO:0031145^biological_process^anaphase-promoting complex-dependent catabolic process`GO:0051301^biological_process^cell division`GO:0007091^biological_process^metaphase/anaphase transition of mitotic cell cycle`GO:0045842^biological_process^positive regulation of mitotic metaphase/anaphase transition`…
contig_3678	APE1L_ARATH	199-738+	2.92e-77	DNA-(apurinic or apyrimidinic site) endonuclease {ECO:0000305}	GO:0005730^cellular_component^nucleolus`GO:0005634^cellular_component^nucleus`GO:0003906^molecular_function^DNA-(apurinic or apyrimidinic site) endonuclease activity`GO:0008311^molecular_function^double-stranded DNA 3-5 exodeoxyribonuclease activity`GO:0046872^molecular_function^metal ion binding`GO:0004528^molecular_function^phosphodiesterase I activity`GO:0006284^biological_process^base-excisio…
contig_1669	APEM9_ARATH	708-1112+	4.6e-15	Protein APEM9 {ECO:0000303|PubMed:21487094}	GO:0016021^cellular_component^integral component of membrane`GO:0005730^cellular_component^nucleolus`GO:0005778^cellular_component^peroxisomal membrane`GO:0005777^cellular_component^peroxisome`GO:0015919^biological_process^peroxisomal membrane transport`GO:0043574^biological_process^peroxisomal transport
contig_1261	APF1_ARATH	1-1428+	9.89e-177	Aspartyl protease family protein 1 {ECO:0000305}	GO:0031225^cellular_component^anchored component of membrane`GO:0005886^cellular_component^plasma membrane`GO:0004190^molecular_function^aspartic-type endopeptidase activity
contig_571	APG2_ARATH	1-1149+	2.98e-164	GDSL esterase/lipase APG	GO:0048046^cellular_component^apoplast`GO:0016788^molecular_function^hydrolase activity, acting on ester bonds`GO:0016042^biological_process^lipid catabolic process
contig_1324	APH1_ARATH	1-804+	1.13e-137	Gamma-secretase subunit APH1-like	GO:0005783^cellular_component^endoplasmic reticulum`GO:0070765^cellular_component^gamma-secretase complex`GO:0016021^cellular_component^integral component of membrane`GO:0030674^molecular_function^protein-macromolecule adaptor activity`GO:0007219^biological_process^Notch signaling pathway`GO:0043085^biological_process^positive regulation of catalytic activity`GO:0016485^biological_process^protein…
contig_423	APK3_ARATH	14-631+	6.24e-120	Adenylyl-sulfate kinase 3	GO:0005829^cellular_component^cytosol`GO:0004020^molecular_function^adenylylsulfate kinase activity`GO:0005524^molecular_function^ATP binding`GO:0019344^biological_process^cysteine biosynthetic process`GO:0070814^biological_process^hydrogen sulfide biosynthetic process`GO:0000103^biological_process^sulfate assimilation
contig_1832	APK3_ARATH	304-1029+	1.92e-109	Adenylyl-sulfate kinase 3	GO:0005829^cellular_component^cytosol`GO:0004020^molecular_function^adenylylsulfate kinase activity`GO:0005524^molecular_function^ATP binding`GO:0019344^biological_process^cysteine biosynthetic process`GO:0070814^biological_process^hydrogen sulfide biosynthetic process`GO:0000103^biological_process^sulfate assimilation
contig_1624	APO2_ARATH	1-1305+	2.08e-175	APO protein 2, chloroplastic	GO:0009507^cellular_component^chloroplast`GO:0003723^molecular_function^RNA binding
contig_831	APO4_ARATH	1-936+	7.92e-121	APO protein 4, mitochondrial	GO:0005739^cellular_component^mitochondrion`GO:0003723^molecular_function^RNA binding
contig_2123	APR1_ARATH	806-1363+, 1-705+	1.35e-77,1.3e-102	5-adenylylsulfate reductase 1, chloroplastic	GO:0009507^cellular_component^chloroplast`GO:0009570^cellular_component^chloroplast stroma`GO:0009536^cellular_component^plastid`GO:0051539^molecular_function^4 iron, 4 sulfur cluster binding`GO:0033741^molecular_function^adenylyl-sulfate reductase (glutathione) activity`GO:0009973^molecular_function^adenylyl-sulfate reductase activity`GO:0046872^molecular_function^metal ion binding`GO:0019344^bi…
contig_3655	APRF1_ARATH	1-1017+	0	Protein ANTHESIS POMOTING FACTOR 1 {ECO:0000303|PubMed:27968983}	GO:0080008^cellular_component^Cul4-RING E3 ubiquitin ligase complex`GO:0005634^cellular_component^nucleus`GO:0048188^cellular_component^Set1C/COMPASS complex`GO:0003682^molecular_function^chromatin binding`GO:0009908^biological_process^flower development`GO:0080182^biological_process^histone H3-K4 trimethylation`GO:0016571^biological_process^histone methylation`GO:0048586^biological_process^regul…
contig_3246	APRL7_ARATH	284-871+	7.53e-68	5-adenylylsulfate reductase-like 7	GO:0016021^cellular_component^integral component of membrane
contig_1672	APSR1_ARATH	1-2307+	6.45e-43	Protein ALTERED PHOSPHATE STARVATION RESPONSE 1 {ECO:0000303|PubMed:23498857}	GO:0005634^cellular_component^nucleus
contig_33	APSR1_ARATH	550-2094+	9.14e-45	Protein ALTERED PHOSPHATE STARVATION RESPONSE 1 {ECO:0000303|PubMed:23498857}	GO:0005634^cellular_component^nucleus
contig_1610	APX2_ORYSJ	446-757+	1.01e-63	L-ascorbate peroxidase 2, cytosolic {ECO:0000305}	GO:0009507^cellular_component^chloroplast`GO:0020037^molecular_function^heme binding`GO:0016688^molecular_function^L-ascorbate peroxidase activity`GO:0046872^molecular_function^metal ion binding`GO:0004601^molecular_function^peroxidase activity`GO:0034599^biological_process^cellular response to oxidative stress`GO:0042744^biological_process^hydrogen peroxide catabolic process`GO:0000302^biologica…
contig_1065	APY1_ORYSJ	1-1170+	2.16e-159	Probable apyrase 1	GO:0016021^cellular_component^integral component of membrane`GO:0016020^cellular_component^membrane`GO:0102490^molecular_function^8-oxo-dGTP phosphohydrolase activity`GO:0005524^molecular_function^ATP binding`GO:0102485^molecular_function^dATP phosphohydrolase activity`GO:0102486^molecular_function^dCTP phosphohydrolase activity`GO:0102491^molecular_function^dGTP phosphohydrolase activity`GO:0102…
contig_1093	APY6_ARATH	1-489+, 808-1455+	4.96e-24,6.67e-70	Probable apyrase 6	GO:0030659^cellular_component^cytoplasmic vesicle membrane`GO:0016021^cellular_component^integral component of membrane`GO:0016020^cellular_component^membrane`GO:0102490^molecular_function^8-oxo-dGTP phosphohydrolase activity`GO:0005524^molecular_function^ATP binding`GO:0102485^molecular_function^dATP phosphohydrolase activity`GO:0102486^molecular_function^dCTP phosphohydrolase activity`GO:010249…
contig_3683	ARAD1_ARATH	1-1011+	9.85e-72	Probable arabinosyltransferase ARAD1	GO:0005768^cellular_component^endosome`GO:0005794^cellular_component^Golgi apparatus`GO:0000139^cellular_component^Golgi membrane`GO:0000138^cellular_component^Golgi trans cisterna`GO:0016021^cellular_component^integral component of membrane`GO:0005802^cellular_component^trans-Golgi network`GO:0016757^molecular_function^glycosyltransferase activity`GO:0071555^biological_process^cell wall organiza…
contig_434	ARAD1_ARATH	1-951+	4.15e-64	Probable arabinosyltransferase ARAD1	GO:0005768^cellular_component^endosome`GO:0005794^cellular_component^Golgi apparatus`GO:0000139^cellular_component^Golgi membrane`GO:0000138^cellular_component^Golgi trans cisterna`GO:0016021^cellular_component^integral component of membrane`GO:0005802^cellular_component^trans-Golgi network`GO:0016757^molecular_function^glycosyltransferase activity`GO:0071555^biological_process^cell wall organiza…
contig_2125	ARAK_ARATH	560-3037+, 1-432+	0,2.83e-56	L-arabinokinase	GO:0005829^cellular_component^cytosol`GO:0016021^cellular_component^integral component of membrane`GO:0009506^cellular_component^plasmodesma`GO:0005524^molecular_function^ATP binding`GO:0009702^molecular_function^L-arabinokinase activity`GO:0019566^biological_process^arabinose metabolic process`GO:0006012^biological_process^galactose metabolic process
contig_399	ARAS2_ARATH	1021-1431+	1.97e-68	Probable membrane metalloprotease ARASP2, chloroplastic {ECO:0000305}	GO:0009507^cellular_component^chloroplast`GO:0009706^cellular_component^chloroplast inner membrane`GO:0016021^cellular_component^integral component of membrane`GO:0046872^molecular_function^metal ion binding`GO:0004222^molecular_function^metalloendopeptidase activity`GO:0009409^biological_process^response to cold
contig_3924	ARC5_ARATH	809-1189+, 1-879+, 1128-2300+	2.14e-43,5.68e-140,0	Dynamin-like protein ARC5	GO:0009507^cellular_component^chloroplast`GO:0009707^cellular_component^chloroplast outer membrane`GO:0005737^cellular_component^cytoplasm`GO:0016020^cellular_component^membrane`GO:0005777^cellular_component^peroxisome`GO:0005525^molecular_function^GTP binding`GO:0003924^molecular_function^GTPase activity`GO:0042802^molecular_function^identical protein binding`GO:0008017^molecular_function^microt…
contig_904	ARF2_ORYSJ	305-850+	9.94e-132	ADP-ribosylation factor 2	GO:0005794^cellular_component^Golgi apparatus`GO:0005525^molecular_function^GTP binding`GO:0003924^molecular_function^GTPase activity`GO:0006886^biological_process^intracellular protein transport`GO:0006471^biological_process^protein ADP-ribosylation`GO:0016192^biological_process^vesicle-mediated transport
contig_1447	ARF2_ORYSJ	276-665+	1.04e-65	ADP-ribosylation factor 2	GO:0005794^cellular_component^Golgi apparatus`GO:0005525^molecular_function^GTP binding`GO:0003924^molecular_function^GTPase activity`GO:0006886^biological_process^intracellular protein transport`GO:0006471^biological_process^protein ADP-ribosylation`GO:0016192^biological_process^vesicle-mediated transport
contig_1817	ARF5_ARATH	111-557+	2.11e-89	ADP-ribosylation factor-like protein 2	GO:0005737^cellular_component^cytoplasm`GO:0015630^cellular_component^microtubule cytoskeleton`GO:0005525^molecular_function^GTP binding`GO:0003924^molecular_function^GTPase activity`GO:0009793^biological_process^embryo development ending in seed dormancy`GO:0009558^biological_process^embryo sac cellularization`GO:0009960^biological_process^endosperm development`GO:0031116^biological_process^posi…
contig_4027	ARFA_ARATH	1-1113+, 1013-1603+, 1645-2034+	0,9.89e-09,3.5e-46	Auxin response factor 1	GO:0005634^cellular_component^nucleus`GO:0003677^molecular_function^DNA binding`GO:0003700^molecular_function^DNA-binding transcription factor activity`GO:0042802^molecular_function^identical protein binding`GO:0009734^biological_process^auxin-activated signaling pathway`GO:0010150^biological_process^leaf senescence`GO:0045892^biological_process^negative regulation of transcription, DNA-templated…
contig_3312	ARFC_ARATH	1-1983+	0	Auxin response factor 3	GO:0005634^cellular_component^nucleus`GO:0003677^molecular_function^DNA binding`GO:0003700^molecular_function^DNA-binding transcription factor activity`GO:0000976^molecular_function^transcription cis-regulatory region binding`GO:0010158^biological_process^abaxial cell fate specification`GO:0009850^biological_process^auxin metabolic process`GO:0009734^biological_process^auxin-activated signaling p…
contig_3627	ARFC_ARATH	439-1581+	4.09e-142	Auxin response factor 3	GO:0005634^cellular_component^nucleus`GO:0003677^molecular_function^DNA binding`GO:0003700^molecular_function^DNA-binding transcription factor activity`GO:0000976^molecular_function^transcription cis-regulatory region binding`GO:0010158^biological_process^abaxial cell fate specification`GO:0009850^biological_process^auxin metabolic process`GO:0009734^biological_process^auxin-activated signaling p…
contig_2639	ARFR_ORYSJ	1-2121+	0	Auxin response factor 18	GO:0005634^cellular_component^nucleus`GO:0003677^molecular_function^DNA binding`GO:0009734^biological_process^auxin-activated signaling pathway`GO:0006355^biological_process^regulation of transcription, DNA-templated
contig_3207	ARGC_ARATH	543-1241+	3.03e-139	Probable N-acetyl-gamma-glutamyl-phosphate reductase, chloroplastic	GO:0009507^cellular_component^chloroplast`GO:0009570^cellular_component^chloroplast stroma`GO:0005730^cellular_component^nucleolus`GO:0005507^molecular_function^copper ion binding`GO:0003942^molecular_function^N-acetyl-gamma-glutamyl-phosphate reductase activity`GO:0051287^molecular_function^NAD binding`GO:0046983^molecular_function^protein dimerization activity`GO:0006526^biological_process^argi…
contig_251	ARID2_ARATH	1-1326+	3.11e-26	AT-rich interactive domain-containing protein 2	GO:0005634^cellular_component^nucleus`GO:0005773^cellular_component^vacuole`GO:0003677^molecular_function^DNA binding
contig_4103	ARID2_ARATH	1-1239+	6.29e-37	AT-rich interactive domain-containing protein 2	GO:0005634^cellular_component^nucleus`GO:0005773^cellular_component^vacuole`GO:0003677^molecular_function^DNA binding
contig_2119	AROC_CAPSE	491-1165+	5.79e-135	Chorismate synthase, chloroplastic	GO:0009507^cellular_component^chloroplast`GO:0004107^molecular_function^chorismate synthase activity`GO:0009073^biological_process^aromatic amino acid family biosynthetic process`GO:0008652^biological_process^cellular amino acid biosynthetic process`GO:0009423^biological_process^chorismate biosynthetic process
contig_3210	AROD1_PETHY	175-1065+	5.92e-151	Arogenate dehydratase 1 {ECO:0000303|PubMed:20215586}	GO:0009507^cellular_component^chloroplast`GO:0009570^cellular_component^chloroplast stroma`GO:0047769^molecular_function^arogenate dehydratase activity`GO:0007623^biological_process^circadian rhythm`GO:0009094^biological_process^L-phenylalanine biosynthetic process
contig_2173	AROD2_PETHY	1-1125+	1.52e-179	Arogenate dehydratase 2 {ECO:0000303|PubMed:20215586}	GO:0009507^cellular_component^chloroplast`GO:0009570^cellular_component^chloroplast stroma`GO:0047769^molecular_function^arogenate dehydratase activity`GO:0004664^molecular_function^prephenate dehydratase activity`GO:0009094^biological_process^L-phenylalanine biosynthetic process
contig_747	ARP1_ARATH	1-342+	1.86e-36	Probable RNA-binding protein ARP1	GO:0005634^cellular_component^nucleus`GO:0003729^molecular_function^mRNA binding`GO:0010029^biological_process^regulation of seed germination`GO:0009737^biological_process^response to abscisic acid`GO:0009651^biological_process^response to salt stress`GO:0009414^biological_process^response to water deprivation
contig_1483	ARP4_ARATH	1-990+, 887-1330+	5.91e-171,8.07e-67	Actin-related protein 4 {ECO:0000303|PubMed:11891255}	GO:0005737^cellular_component^cytoplasm`GO:0035267^cellular_component^NuA4 histone acetyltransferase complex`GO:0005730^cellular_component^nucleolus`GO:0005634^cellular_component^nucleus`GO:0016514^cellular_component^SWI/SNF complex`GO:0003682^molecular_function^chromatin binding`GO:0005200^molecular_function^structural constituent of cytoskeleton`GO:0006325^biological_process^chromatin organizat…
contig_1267	ARP8_ARATH	344-1441+	0	Actin-related protein 8	GO:0005737^cellular_component^cytoplasm`GO:0005869^cellular_component^dynactin complex`GO:0005730^cellular_component^nucleolus`GO:0005634^cellular_component^nucleus`GO:0005524^molecular_function^ATP binding`GO:0005200^molecular_function^structural constituent of cytoskeleton`GO:0030029^biological_process^actin filament-based process`GO:0009653^biological_process^anatomical structure morphogenesis
contig_2070	ARP9_ORYSI	1122-1598+, 512-1159+	2.43e-61,1.57e-69	Actin-related protein 9	GO:0031011^cellular_component^Ino80 complex`GO:0006338^biological_process^chromatin remodeling
contig_1606	ARV1_ARATH	1-474+	1.07e-37	Protein ARV 1 {ECO:0000303|PubMed:16725371}	GO:0032541^cellular_component^cortical endoplasmic reticulum`GO:0005783^cellular_component^endoplasmic reticulum`GO:0005789^cellular_component^endoplasmic reticulum membrane`GO:0005794^cellular_component^Golgi apparatus`GO:0016021^cellular_component^integral component of membrane`GO:0032366^biological_process^intracellular sterol transport`GO:0097036^biological_process^regulation of plasma membra…
contig_2380	AS1_ARATH	710-1099+, 1-738+	8.61e-58,1.93e-105	Transcription factor AS1 {ECO:0000303|PubMed:11140682}	GO:0000793^cellular_component^condensed chromosome`GO:0005730^cellular_component^nucleolus`GO:0005634^cellular_component^nucleus`GO:0003677^molecular_function^DNA binding`GO:0003700^molecular_function^DNA-binding transcription factor activity`GO:0042802^molecular_function^identical protein binding`GO:0042803^molecular_function^protein homodimerization activity`GO:0000976^molecular_function^transc…
contig_936	ASD1_ARATH	1-462+, 459-2060+	2.12e-43,0	Alpha-L-arabinofuranosidase 1	GO:0048046^cellular_component^apoplast`GO:0099503^cellular_component^secretory vesicle`GO:0005773^cellular_component^vacuole`GO:0046556^molecular_function^alpha-L-arabinofuranosidase activity`GO:0009044^molecular_function^xylan 1,4-beta-xylosidase activity`GO:0046373^biological_process^L-arabinose metabolic process`GO:0045493^biological_process^xylan catabolic process
contig_3475	ASF1B_ARATH	1-588+	2.96e-100	Histone chaperone ASF1B	GO:0005737^cellular_component^cytoplasm`GO:0005634^cellular_component^nucleus`GO:0042393^molecular_function^histone binding`GO:0051301^biological_process^cell division`GO:0009294^biological_process^DNA mediated transformation`GO:0006335^biological_process^DNA replication-dependent chromatin assembly`GO:0006336^biological_process^DNA replication-independent chromatin assembly`GO:0000724^biological…
contig_3850	ASHH2_ARATH	1-4578+	0	Histone-lysine N-methyltransferase ASHH2	GO:0000785^cellular_component^chromatin`GO:0000775^cellular_component^chromosome, centromeric region`GO:0005634^cellular_component^nucleus`GO:0042800^molecular_function^histone methyltransferase activity (H3-K4 specific)`GO:0008270^molecular_function^zinc ion binding`GO:0048653^biological_process^anther development`GO:0016116^biological_process^carotenoid metabolic process`GO:0009553^biological_p…
contig_303	ASIL2_ARATH	1-1002+	2e-15	Trihelix transcription factor ASIL2 {ECO:0000305}	GO:0005634^cellular_component^nucleus`GO:0003700^molecular_function^DNA-binding transcription factor activity`GO:0000976^molecular_function^transcription cis-regulatory region binding`GO:0009793^biological_process^embryo development ending in seed dormancy`GO:0006355^biological_process^regulation of transcription, DNA-templated`GO:0010431^biological_process^seed maturation
contig_3366	ASK4_ARATH	1-315+	1.56e-14	SKP1-like protein 4	GO:0005737^cellular_component^cytoplasm`GO:0005730^cellular_component^nucleolus`GO:0005634^cellular_component^nucleus`GO:0019005^cellular_component^SCF ubiquitin ligase complex`GO:0097602^molecular_function^cullin family protein binding`GO:0016567^biological_process^protein ubiquitination`GO:0031146^biological_process^SCF-dependent proteasomal ubiquitin-dependent protein catabolic process`GO:0006…
contig_2579	ASOL_BRANA	1491-1886+	2.06e-44	L-ascorbate oxidase homolog	GO:0005576^cellular_component^extracellular region`GO:0005507^molecular_function^copper ion binding`GO:0016491^molecular_function^oxidoreductase activity
contig_2909	ASOL_TOBAC	1-1629+	0	L-ascorbate oxidase homolog	GO:0005615^cellular_component^extracellular space`GO:0005507^molecular_function^copper ion binding`GO:0016491^molecular_function^oxidoreductase activity
contig_1853	ASOL_TOBAC	1-831+, 1400-1708+	5.79e-94,5.15e-27	L-ascorbate oxidase homolog	GO:0005615^cellular_component^extracellular space`GO:0005507^molecular_function^copper ion binding`GO:0016491^molecular_function^oxidoreductase activity
contig_2491	ASP36_ARATH	215-1288+	4.01e-84	Aspartic proteinase 36 {ECO:0000303|PubMed:27872247}	GO:0031225^cellular_component^anchored component of membrane`GO:0005737^cellular_component^cytoplasm`GO:0005829^cellular_component^cytosol`GO:0005886^cellular_component^plasma membrane`GO:0090406^cellular_component^pollen tube`GO:0004190^molecular_function^aspartic-type endopeptidase activity`GO:0009555^biological_process^pollen development`GO:0009846^biological_process^pollen germination`GO:0009…
contig_3909	ASP36_ARATH	246-1958+	1e-32	Aspartic proteinase 36 {ECO:0000303|PubMed:27872247}	GO:0031225^cellular_component^anchored component of membrane`GO:0005737^cellular_component^cytoplasm`GO:0005829^cellular_component^cytosol`GO:0005886^cellular_component^plasma membrane`GO:0090406^cellular_component^pollen tube`GO:0004190^molecular_function^aspartic-type endopeptidase activity`GO:0009555^biological_process^pollen development`GO:0009846^biological_process^pollen germination`GO:0009…
contig_3110	ASP36_ARATH	227-1597+	1.58e-159	Aspartic proteinase 36 {ECO:0000303|PubMed:27872247}	GO:0031225^cellular_component^anchored component of membrane`GO:0005737^cellular_component^cytoplasm`GO:0005829^cellular_component^cytosol`GO:0005886^cellular_component^plasma membrane`GO:0090406^cellular_component^pollen tube`GO:0004190^molecular_function^aspartic-type endopeptidase activity`GO:0009555^biological_process^pollen development`GO:0009846^biological_process^pollen germination`GO:0009…
contig_2139	ASPG1_ARATH	1-1365+	1.52e-141	Protein ASPARTIC PROTEASE IN GUARD CELL 1	GO:0005783^cellular_component^endoplasmic reticulum`GO:0004190^molecular_function^aspartic-type endopeptidase activity`GO:0070001^molecular_function^aspartic-type peptidase activity`GO:0003677^molecular_function^DNA binding`GO:0009737^biological_process^response to abscisic acid`GO:0009414^biological_process^response to water deprivation`GO:0009627^biological_process^systemic acquired resistance
contig_2253	ASPG2_ARATH	927-1481+, 53-1231+	1.89e-65,1.86e-120	Protein ASPARTIC PROTEASE IN GUARD CELL 2	GO:0004190^molecular_function^aspartic-type endopeptidase activity`GO:0003677^molecular_function^DNA binding
contig_4136	ASY1_ARATH	1-1857+	0	Meiosis-specific protein ASY1 {ECO:0000305}	GO:0000785^cellular_component^chromatin`GO:0005694^cellular_component^chromosome`GO:0000794^cellular_component^condensed nuclear chromosome`GO:0005615^cellular_component^extracellular space`GO:0005764^cellular_component^lysosome`GO:0005654^cellular_component^nucleoplasm`GO:0004197^molecular_function^cysteine-type endopeptidase activity`GO:0051026^biological_process^chiasma assembly`GO:0007129^bio…
contig_3033	ASY3_ARATH	557-2482+	9.81e-56	Meiosis-specific protein ASY3 {ECO:0000305}	GO:0005694^cellular_component^chromosome`GO:0005730^cellular_component^nucleolus`GO:0051321^biological_process^meiotic cell cycle`GO:0090173^biological_process^regulation of synaptonemal complex assembly
contig_523	AT13A_ARATH	381-1475+	5.67e-59	Autophagy-related protein 13a {ECO:0000303|PubMed:12114572}	GO:1990316^cellular_component^Atg1/ULK1 kinase complex`GO:0005776^cellular_component^autophagosome`GO:0031410^cellular_component^cytoplasmic vesicle`GO:0005829^cellular_component^cytosol`GO:0019898^cellular_component^extrinsic component of membrane`GO:0000407^cellular_component^phagophore assembly site`GO:0006914^biological_process^autophagy`GO:0000423^biological_process^mitophagy`GO:0034727^biol…
contig_1146	AT18F_ARATH	1-2673+	4.41e-174	Autophagy-related protein 18f	GO:0005737^cellular_component^cytoplasm`GO:0034045^cellular_component^phagophore assembly site membrane`GO:0005774^cellular_component^vacuolar membrane`GO:0006914^biological_process^autophagy`GO:0015031^biological_process^protein transport`GO:0042594^biological_process^response to starvation
contig_198	AT74_ARATH	540-1028+	2.11e-47	Phosphoglycerate mutase-like protein AT74 {ECO:0000305}	GO:0016791^molecular_function^phosphatase activity`GO:0005975^biological_process^carbohydrate metabolic process
contig_1054	AT74_ARATH	356-958+	6.9e-99	Phosphoglycerate mutase-like protein AT74 {ECO:0000305}	GO:0016791^molecular_function^phosphatase activity`GO:0005975^biological_process^carbohydrate metabolic process
contig_2632	ATAB2_ARATH	543-1178+, 1-585+	1.04e-125,1.83e-41	Protein TAB2 homolog, chloroplastic {ECO:0000305}	GO:0009507^cellular_component^chloroplast`GO:0003723^molecular_function^RNA binding`GO:0009658^biological_process^chloroplast organization`GO:0009704^biological_process^de-etiolation`GO:0048564^biological_process^photosystem I assembly`GO:0006412^biological_process^translation
contig_2628	ATB13_ARATH	1-831+	1.32e-103	Homeobox-leucine zipper protein ATHB-13	GO:0005634^cellular_component^nucleus`GO:0003700^molecular_function^DNA-binding transcription factor activity`GO:0000981^molecular_function^DNA-binding transcription factor activity, RNA polymerase II-specific`GO:0043565^molecular_function^sequence-specific DNA binding`GO:0000976^molecular_function^transcription cis-regulatory region binding`GO:0048826^biological_process^cotyledon morphogenesis`G…
contig_3012	ATB15_ARATH	1082-2515+, 1-1104+	0	Homeobox-leucine zipper protein ATHB-15	GO:0005634^cellular_component^nucleus`GO:0003677^molecular_function^DNA binding`GO:0003700^molecular_function^DNA-binding transcription factor activity`GO:0008289^molecular_function^lipid binding`GO:0030154^biological_process^cell differentiation
contig_3453	ATE1_ARATH	1374-1850+, 1-1224+	1.85e-30,6.85e-118	Arginyl-tRNA--protein transferase 1 {ECO:0000305}	GO:0005737^cellular_component^cytoplasm`GO:0004057^molecular_function^arginyltransferase activity`GO:0050832^biological_process^defense response to fungus`GO:0010150^biological_process^leaf senescence`GO:0016598^biological_process^protein arginylation`GO:0050994^biological_process^regulation of lipid catabolic process`GO:0010029^biological_process^regulation of seed germination`GO:0009737^biologi…
contig_997	ATG11_ARATH	2255-3400+, 1-453+, 365-1909+	1.07e-136,9.43e-46,0	Autophagy-related protein 11 {ECO:0000303|PubMed:24563201}	GO:1990316^cellular_component^Atg1/ULK1 kinase complex`GO:0005776^cellular_component^autophagosome`GO:0031410^cellular_component^cytoplasmic vesicle`GO:0019898^cellular_component^extrinsic component of membrane`GO:0034045^cellular_component^phagophore assembly site membrane`GO:0009506^cellular_component^plasmodesma`GO:0060090^molecular_function^molecular adaptor activity`GO:0042803^molecular_func…
contig_1237	ATG1C_ARATH	1263-2021+, 1-942+	6.6e-85,7.96e-165	Serine/threonine-protein kinase ATG1c {ECO:0000305}	GO:0005776^cellular_component^autophagosome`GO:0005737^cellular_component^cytoplasm`GO:0031410^cellular_component^cytoplasmic vesicle`GO:0005524^molecular_function^ATP binding`GO:0004674^molecular_function^protein serine/threonine kinase activity`GO:1905037^biological_process^autophagosome organization`GO:0018105^biological_process^peptidyl-serine phosphorylation`GO:0046777^biological_process^pro…
contig_2814	ATG3_ARATH	1-795+, 752-1051+	2.57e-128,1.13e-61	Autophagy-related protein 3	GO:0000153^cellular_component^cytoplasmic ubiquitin ligase complex`GO:0005829^cellular_component^cytosol`GO:0019776^molecular_function^Atg8 ligase activity`GO:0000045^biological_process^autophagosome assembly`GO:0000422^biological_process^autophagy of mitochondrion`GO:0044804^biological_process^autophagy of nucleus`GO:0015031^biological_process^protein transport
contig_363	ATG9_ARATH	1-1032+	1.57e-78	Autophagy-related protein 9 {ECO:0000303|PubMed:12114572}	GO:0005776^cellular_component^autophagosome`GO:0000421^cellular_component^autophagosome membrane`GO:0031410^cellular_component^cytoplasmic vesicle`GO:0016021^cellular_component^integral component of membrane`GO:0000407^cellular_component^phagophore assembly site`GO:0006914^biological_process^autophagy`GO:0000422^biological_process^autophagy of mitochondrion`GO:0050832^biological_process^defense r…
contig_53	ATG9_ARATH	1-1491+	0	Autophagy-related protein 9 {ECO:0000303|PubMed:12114572}	GO:0005776^cellular_component^autophagosome`GO:0000421^cellular_component^autophagosome membrane`GO:0031410^cellular_component^cytoplasmic vesicle`GO:0016021^cellular_component^integral component of membrane`GO:0000407^cellular_component^phagophore assembly site`GO:0006914^biological_process^autophagy`GO:0000422^biological_process^autophagy of mitochondrion`GO:0050832^biological_process^defense r…
contig_2918	ATI1_ARATH	175-1107+	4.65e-57	ATG8-interacting protein 1 {ECO:0000303|PubMed:22253227}	GO:0031969^cellular_component^chloroplast membrane`GO:0009570^cellular_component^chloroplast stroma`GO:0005829^cellular_component^cytosol`GO:0005783^cellular_component^endoplasmic reticulum`GO:0005789^cellular_component^endoplasmic reticulum membrane`GO:0016021^cellular_component^integral component of membrane`GO:0043231^cellular_component^intracellular membrane-bounded organelle`GO:1904962^biolo…
contig_566	ATL13_ARATH	2-1495+	5.04e-106	RING-H2 finger protein ATL13	GO:0016021^cellular_component^integral component of membrane`GO:0005886^cellular_component^plasma membrane`GO:0046872^molecular_function^metal ion binding`GO:0016740^molecular_function^transferase activity`GO:0031625^molecular_function^ubiquitin protein ligase binding`GO:0016567^biological_process^protein ubiquitination`GO:0080167^biological_process^response to karrikin
contig_3245	ATL54_ARATH	350-1219+	1.67e-39	RING-H2 finger protein ATL54	GO:0016021^cellular_component^integral component of membrane`GO:0046872^molecular_function^metal ion binding`GO:0016740^molecular_function^transferase activity`GO:0016567^biological_process^protein ubiquitination
contig_3484	ATL56_ARATH	1-576+	1.28e-18	RING-H2 finger protein ATL56	GO:0016021^cellular_component^integral component of membrane`GO:0046872^molecular_function^metal ion binding`GO:0016740^molecular_function^transferase activity`GO:0071456^biological_process^cellular response to hypoxia`GO:0016567^biological_process^protein ubiquitination
contig_221	ATL6_ARATH	401-814+, 1-447+	2.68e-17,3e-33	E3 ubiquitin-protein ligase ATL6	GO:0016021^cellular_component^integral component of membrane`GO:0005886^cellular_component^plasma membrane`GO:0046872^molecular_function^metal ion binding`GO:0004842^molecular_function^ubiquitin-protein transferase activity`GO:0042742^biological_process^defense response to bacterium`GO:0098542^biological_process^defense response to other organism`GO:0016567^biological_process^protein ubiquitinati…
contig_2135	ATO_ARATH	424-1053+, 1076-1618+	1.31e-81,7.61e-94	Splicing factor SF3a60 homolog {ECO:0000305}	GO:0005829^cellular_component^cytosol`GO:0005681^cellular_component^spliceosomal complex`GO:0003723^molecular_function^RNA binding`GO:0008270^molecular_function^zinc ion binding`GO:0000398^biological_process^mRNA splicing, via spliceosome`GO:0045694^biological_process^regulation of embryo sac egg cell differentiation
contig_3307	ATP5H_ARATH	135-644+	2.64e-90	ATP synthase subunit d, mitochondrial	GO:0009507^cellular_component^chloroplast`GO:0009535^cellular_component^chloroplast thylakoid membrane`GO:0005829^cellular_component^cytosol`GO:0022626^cellular_component^cytosolic ribosome`GO:0005753^cellular_component^mitochondrial proton-transporting ATP synthase complex`GO:0000274^cellular_component^mitochondrial proton-transporting ATP synthase, stator stalk`GO:0005739^cellular_component^mit…
contig_348	ATXR5_RICCO	95-1246+	3.71e-168	Probable Histone-lysine N-methyltransferase ATXR5	GO:0009507^cellular_component^chloroplast`GO:0005634^cellular_component^nucleus`GO:0042393^molecular_function^histone binding`GO:0046872^molecular_function^metal ion binding`GO:0008168^molecular_function^methyltransferase activity`GO:0003712^molecular_function^transcription coregulator activity`GO:0006325^biological_process^chromatin organization`GO:0032259^biological_process^methylation`GO:00458…
contig_397	AUF1_ARATH	3-515+, 578-1096+	7.35e-32,3.55e-40	F-box protein AUF1 {ECO:0000305}	GO:0005634^cellular_component^nucleus`GO:0010541^biological_process^acropetal auxin transport`GO:0010540^biological_process^basipetal auxin transport`GO:0009736^biological_process^cytokinin-activated signaling pathway`GO:0016567^biological_process^protein ubiquitination
contig_1338	AUG1_ARATH	1-789+	1.62e-119	AUGMIN subunit 1 {ECO:0000303|PubMed:22505726}	GO:0005829^cellular_component^cytosol`GO:0070652^cellular_component^HAUS complex`GO:0005874^cellular_component^microtubule`GO:0009524^cellular_component^phragmoplast`GO:0005819^cellular_component^spindle`GO:0051301^biological_process^cell division`GO:0051225^biological_process^spindle assembly
contig_3548	AUG3_ARATH	525-1646+	0	AUGMIN subunit 3 {ECO:0000303|PubMed:22505726}	GO:0070652^cellular_component^HAUS complex`GO:0005874^cellular_component^microtubule`GO:0072686^cellular_component^mitotic spindle`GO:0005634^cellular_component^nucleus`GO:0009524^cellular_component^phragmoplast`GO:0005819^cellular_component^spindle`GO:0051301^biological_process^cell division`GO:0080175^biological_process^phragmoplast microtubule organization`GO:0051225^biological_process^spindle…
contig_3640	AUG4_ARATH	205-1290+	4.97e-171	AUGMIN subunit 4 {ECO:0000303|PubMed:22505726}	GO:0070652^cellular_component^HAUS complex`GO:0009524^cellular_component^phragmoplast`GO:0005876^cellular_component^spindle microtubule`GO:0051011^molecular_function^microtubule minus-end binding`GO:0051301^biological_process^cell division`GO:0051225^biological_process^spindle assembly
contig_2373	AUX1_ARATH	218-1438+	0	Auxin transporter protein 1	GO:0009986^cellular_component^cell surface`GO:0005768^cellular_component^endosome`GO:0005794^cellular_component^Golgi apparatus`GO:0016021^cellular_component^integral component of membrane`GO:0005886^cellular_component^plasma membrane`GO:0015171^molecular_function^amino acid transmembrane transporter activity`GO:0010011^molecular_function^auxin binding`GO:0010328^molecular_function^auxin influx t…
contig_3287	AUX22_SOYBN	1-639+	2.2e-67	Auxin-induced protein AUX22	GO:0005634^cellular_component^nucleus`GO:0009734^biological_process^auxin-activated signaling pathway`GO:0006355^biological_process^regulation of transcription, DNA-templated
contig_2153	AUXI1_ARATH	1527-2858+, 503-1567+	1.58e-100,5.76e-18	Auxilin-related protein 1 {ECO:0000305}	GO:0009504^cellular_component^cell plate`GO:0005737^cellular_component^cytoplasm`GO:0031410^cellular_component^cytoplasmic vesicle`GO:0005829^cellular_component^cytosol`GO:0005783^cellular_component^endoplasmic reticulum`GO:0005794^cellular_component^Golgi apparatus`GO:0043231^cellular_component^intracellular membrane-bounded organelle`GO:0005886^cellular_component^plasma membrane`GO:0031982^cell…
contig_516	AVT1C_ARATH	1-1695+	0	Amino acid transporter AVT1C {ECO:0000305}	GO:0016021^cellular_component^integral component of membrane`GO:0005886^cellular_component^plasma membrane`GO:0005774^cellular_component^vacuolar membrane`GO:0006865^biological_process^amino acid transport
contig_2256	AVT6A_ARATH	1-648+	5.42e-91	Amino acid transporter AVT6A {ECO:0000305}	GO:0016021^cellular_component^integral component of membrane`GO:0005774^cellular_component^vacuolar membrane`GO:0005773^cellular_component^vacuole`GO:0015171^molecular_function^amino acid transmembrane transporter activity`GO:0003333^biological_process^amino acid transmembrane transport
contig_2295	AVT6A_ARATH	206-1510+	0	Amino acid transporter AVT6A {ECO:0000305}	GO:0016021^cellular_component^integral component of membrane`GO:0005774^cellular_component^vacuolar membrane`GO:0005773^cellular_component^vacuole`GO:0015171^molecular_function^amino acid transmembrane transporter activity`GO:0003333^biological_process^amino acid transmembrane transport
contig_3636	AVT6C_ARATH	649-1251+	1.33e-75	Amino acid transporter AVT6C {ECO:0000305}	GO:0016021^cellular_component^integral component of membrane`GO:0015171^molecular_function^amino acid transmembrane transporter activity`GO:0003333^biological_process^amino acid transmembrane transport
contig_3867	AXEP_POPTR	349-1326+	1.13e-167	L-Ala-D/L-amino acid epimerase	GO:0000287^molecular_function^magnesium ion binding`GO:0016854^molecular_function^racemase and epimerase activity`GO:0016855^molecular_function^racemase and epimerase activity, acting on amino acids and derivatives`GO:0006518^biological_process^peptide metabolic process
contig_3677	AXR4_ARATH	1026-1355+, 1-402+, 573-884+	9.48e-28,2.26e-09,1.32e-28	Protein AUXIN RESPONSE 4	GO:0005783^cellular_component^endoplasmic reticulum`GO:0005789^cellular_component^endoplasmic reticulum membrane`GO:0016021^cellular_component^integral component of membrane`GO:0005739^cellular_component^mitochondrion`GO:0005634^cellular_component^nucleus`GO:0005774^cellular_component^vacuolar membrane`GO:0016787^molecular_function^hydrolase activity`GO:0009926^biological_process^auxin polar tran…
contig_2786	AXY9_ARATH	1-387+	5.75e-10	Protein ALTERED XYLOGLUCAN 9 {ECO:0000303|PubMed:25681330}	GO:0005794^cellular_component^Golgi apparatus`GO:0005796^cellular_component^Golgi lumen`GO:0016021^cellular_component^integral component of membrane`GO:0016407^molecular_function^acetyltransferase activity`GO:1990538^molecular_function^xylan O-acetyltransferase activity`GO:0005975^biological_process^carbohydrate metabolic process`GO:0045492^biological_process^xylan biosynthetic process
contig_3670	B2_DAUCA	626-2206+	5.33e-14	B2 protein	GO:0034976^biological_process^response to endoplasmic reticulum stress
contig_2255	B2_DAUCA	1-1356+	1.43e-25	B2 protein	GO:0034976^biological_process^response to endoplasmic reticulum stress
contig_2351	B3GT2_ARATH	1-1227+	0	Probable beta-1,3-galactosyltransferase 2	GO:0005794^cellular_component^Golgi apparatus`GO:0000139^cellular_component^Golgi membrane`GO:0016021^cellular_component^integral component of membrane`GO:0016758^molecular_function^hexosyltransferase activity`GO:0006486^biological_process^protein glycosylation
contig_140	B3GT6_ARATH	132-1214+	0	Beta-1,6-galactosyltransferase GALT31A {ECO:0000305}	GO:0000139^cellular_component^Golgi membrane`GO:0016021^cellular_component^integral component of membrane`GO:0008378^molecular_function^galactosyltransferase activity`GO:0009793^biological_process^embryo development ending in seed dormancy`GO:0006486^biological_process^protein glycosylation
contig_716	B3GT7_ARATH	1-1203+	0	Beta-1,3-galactosyltransferase 7	GO:0005794^cellular_component^Golgi apparatus`GO:0000139^cellular_component^Golgi membrane`GO:0016021^cellular_component^integral component of membrane`GO:0048531^molecular_function^beta-1,3-galactosyltransferase activity`GO:0006486^biological_process^protein glycosylation
contig_3244	B3GTA_ARATH	2-1114+	0	Hydroxyproline O-galactosyltransferase HPGT2 {ECO:0000303|PubMed:25600942}	GO:0000139^cellular_component^Golgi membrane`GO:0016021^cellular_component^integral component of membrane`GO:1990714^molecular_function^hydroxyproline O-galactosyltransferase activity`GO:0010405^biological_process^arabinogalactan protein metabolic process`GO:0018258^biological_process^protein O-linked glycosylation via hydroxyproline
contig_3590	B3GTF_ARATH	1-855+, 785-1426+	6.67e-90,3.46e-108	Beta-1,3-galactosyltransferase GALT1 {ECO:0000305}	GO:0005794^cellular_component^Golgi apparatus`GO:0000139^cellular_component^Golgi membrane`GO:0016021^cellular_component^integral component of membrane`GO:0030246^molecular_function^carbohydrate binding`GO:0010488^molecular_function^UDP-galactose:N-glycan beta-1,3-galactosyltransferase activity`GO:0010493^biological_process^Lewis a epitope biosynthetic process`GO:0006486^biological_process^protei…
contig_129	B3GTJ_ARATH	1-318+, 776-1981+	2.36e-12,0	Hydroxyproline O-galactosyltransferase GALT6 {ECO:0000303|PubMed:26690932}	GO:0005794^cellular_component^Golgi apparatus`GO:0000139^cellular_component^Golgi membrane`GO:0016021^cellular_component^integral component of membrane`GO:0030246^molecular_function^carbohydrate binding`GO:1990714^molecular_function^hydroxyproline O-galactosyltransferase activity`GO:0010405^biological_process^arabinogalactan protein metabolic process`GO:0048354^biological_process^mucilage biosynt…
contig_905	BADH2_ARATH	161-1666+	0	Betaine aldehyde dehydrogenase 2, mitochondrial	GO:0005829^cellular_component^cytosol`GO:0005739^cellular_component^mitochondrion`GO:0005777^cellular_component^peroxisome`GO:0004029^molecular_function^aldehyde dehydrogenase (NAD+) activity`GO:0008802^molecular_function^betaine-aldehyde dehydrogenase activity`GO:0009737^biological_process^response to abscisic acid`GO:0009414^biological_process^response to water deprivation
contig_1067	BAG3_ARATH	1-408+, 371-778+	3.14e-23,6.68e-24	BAG family molecular chaperone regulator 3	GO:0005737^cellular_component^cytoplasm`GO:0000774^molecular_function^adenyl-nucleotide exchange factor activity`GO:0051087^molecular_function^chaperone binding`GO:0031072^molecular_function^heat shock protein binding`GO:0050821^biological_process^protein stabilization
contig_1547	BAG4_ARATH	1-867+	1.27e-51	BAG family molecular chaperone regulator 4	GO:0005737^cellular_component^cytoplasm`GO:0005829^cellular_component^cytosol`GO:0005783^cellular_component^endoplasmic reticulum`GO:0070971^cellular_component^endoplasmic reticulum exit site`GO:0000774^molecular_function^adenyl-nucleotide exchange factor activity`GO:0051087^molecular_function^chaperone binding`GO:0031072^molecular_function^heat shock protein binding`GO:0043268^biological_process…
contig_1662	BAM1_ARATH	1-1677+	0	Beta-amylase 1, chloroplastic	GO:0009507^cellular_component^chloroplast`GO:0005829^cellular_component^cytosol`GO:0005634^cellular_component^nucleus`GO:0102229^molecular_function^amylopectin maltohydrolase activity`GO:0016161^molecular_function^beta-amylase activity`GO:0009414^biological_process^response to water deprivation`GO:0005983^biological_process^starch catabolic process
contig_734	BAM9_ARATH	1-384+, 448-1656+	3.47e-11,5.11e-139	Inactive beta-amylase 9	GO:0005737^cellular_component^cytoplasm`GO:0016161^molecular_function^beta-amylase activity`GO:0000272^biological_process^polysaccharide catabolic process
contig_3686	BASS3_ARATH	797-1303+, 158-664+	1.28e-84,1.57e-41	Probable sodium/metabolite cotransporter BASS3, chloroplastic	GO:0009941^cellular_component^chloroplast envelope`GO:0016021^cellular_component^integral component of membrane
contig_2787	BB_ARATH	1-738+	1.54e-72	E3 ubiquitin-protein ligase BIG BROTHER	GO:0046872^molecular_function^metal ion binding`GO:0031624^molecular_function^ubiquitin conjugating enzyme binding`GO:0004842^molecular_function^ubiquitin-protein transferase activity`GO:0048437^biological_process^floral organ development`GO:0008285^biological_process^negative regulation of cell population proliferation`GO:0046621^biological_process^negative regulation of organ growth`GO:1900057^…
contig_3354	BB_ARATH	1-657+	1.2e-53	E3 ubiquitin-protein ligase BIG BROTHER	GO:0046872^molecular_function^metal ion binding`GO:0031624^molecular_function^ubiquitin conjugating enzyme binding`GO:0004842^molecular_function^ubiquitin-protein transferase activity`GO:0048437^biological_process^floral organ development`GO:0008285^biological_process^negative regulation of cell population proliferation`GO:0046621^biological_process^negative regulation of organ growth`GO:1900057^…
contig_609	BBRD_ORYSJ	1-861+	7.38e-98	Barley B recombinant-like protein D	GO:0005634^cellular_component^nucleus`GO:0003700^molecular_function^DNA-binding transcription factor activity`GO:0043565^molecular_function^sequence-specific DNA binding`GO:0006355^biological_process^regulation of transcription, DNA-templated`GO:0009723^biological_process^response to ethylene
contig_2050	BC10_ORYSJ	1-1170+	1.96e-53	Glycosyltransferase BC10 {ECO:0000305}	GO:0000139^cellular_component^Golgi membrane`GO:0016021^cellular_component^integral component of membrane`GO:0016757^molecular_function^glycosyltransferase activity`GO:0030244^biological_process^cellulose biosynthetic process`GO:0009664^biological_process^plant-type cell wall organization
contig_2057	BCAT5_ARATH	228-1253+	0	Branched-chain-amino-acid aminotransferase 5, chloroplastic	GO:0009507^cellular_component^chloroplast`GO:0004084^molecular_function^branched-chain-amino-acid transaminase activity`GO:0052656^molecular_function^L-isoleucine transaminase activity`GO:0052654^molecular_function^L-leucine transaminase activity`GO:0050048^molecular_function^L-leucine:2-oxoglutarate aminotransferase activity`GO:0052655^molecular_function^L-valine transaminase activity`GO:0009097…
contig_2889	BCH1_ARATH	329-1021+	2.09e-140	Beta-carotene 3-hydroxylase 1, chloroplastic	GO:0031969^cellular_component^chloroplast membrane`GO:0016021^cellular_component^integral component of membrane`GO:0016787^molecular_function^hydrolase activity`GO:0005506^molecular_function^iron ion binding`GO:0016491^molecular_function^oxidoreductase activity`GO:0016123^biological_process^xanthophyll biosynthetic process
contig_1474	BD31B_ORYSJ	1-435+	2.81e-93	Protein BUD31 homolog 2	GO:0005681^cellular_component^spliceosomal complex`GO:0000398^biological_process^mRNA splicing, via spliceosome
contig_3575	BECN1_ARATH	387-1565+	0	Beclin-1-like protein {ECO:0000305}	GO:0005856^cellular_component^cytoskeleton`GO:0000407^cellular_component^phagophore assembly site`GO:0034271^cellular_component^phosphatidylinositol 3-kinase complex, class III, type I`GO:0034272^cellular_component^phosphatidylinositol 3-kinase complex, class III, type II`GO:0000045^biological_process^autophagosome assembly`GO:0006995^biological_process^cellular response to nitrogen starvation`GO…
contig_3885	BECN1_ARATH	1-759+, 752-1537+	2.78e-99,4.46e-153	Beclin-1-like protein {ECO:0000305}	GO:0005856^cellular_component^cytoskeleton`GO:0000407^cellular_component^phagophore assembly site`GO:0034271^cellular_component^phosphatidylinositol 3-kinase complex, class III, type I`GO:0034272^cellular_component^phosphatidylinositol 3-kinase complex, class III, type II`GO:0000045^biological_process^autophagosome assembly`GO:0006995^biological_process^cellular response to nitrogen starvation`GO…
contig_2581	BGAL_SOLLC	1-2532+	0	Beta-galactosidase	GO:0005618^cellular_component^cell wall`GO:0005773^cellular_component^vacuole`GO:0004565^molecular_function^beta-galactosidase activity`GO:0030246^molecular_function^carbohydrate binding`GO:0005975^biological_process^carbohydrate metabolic process
contig_3027	BGAL3_ARATH	323-2641+	0	Beta-galactosidase 3	GO:0048046^cellular_component^apoplast`GO:0005618^cellular_component^cell wall`GO:0009505^cellular_component^plant-type cell wall`GO:0005886^cellular_component^plasma membrane`GO:0005773^cellular_component^vacuole`GO:0004565^molecular_function^beta-galactosidase activity`GO:0030246^molecular_function^carbohydrate binding`GO:0005975^biological_process^carbohydrate metabolic process
contig_660	BGL32_ORYSJ	433-795+	6.19e-34	Beta-glucosidase 32	GO:0008422^molecular_function^beta-glucosidase activity`GO:0102483^molecular_function^scopolin beta-glucosidase activity`GO:0005975^biological_process^carbohydrate metabolic process
contig_1317	BH025_ARATH	1-912+	5.59e-57	Transcription factor bHLH25	GO:0005634^cellular_component^nucleus`GO:0003700^molecular_function^DNA-binding transcription factor activity`GO:0046983^molecular_function^protein dimerization activity`GO:0000976^molecular_function^transcription cis-regulatory region binding`GO:0006355^biological_process^regulation of transcription, DNA-templated
contig_3841	BH025_ARATH	2-799+	2.13e-37	Transcription factor bHLH25	GO:0005634^cellular_component^nucleus`GO:0003700^molecular_function^DNA-binding transcription factor activity`GO:0046983^molecular_function^protein dimerization activity`GO:0000976^molecular_function^transcription cis-regulatory region binding`GO:0006355^biological_process^regulation of transcription, DNA-templated
contig_966	BH025_ARATH	1-1155+	1.95e-51	Transcription factor bHLH25	GO:0005634^cellular_component^nucleus`GO:0003700^molecular_function^DNA-binding transcription factor activity`GO:0046983^molecular_function^protein dimerization activity`GO:0000976^molecular_function^transcription cis-regulatory region binding`GO:0006355^biological_process^regulation of transcription, DNA-templated
contig_1902	BH025_ARATH	1-642+	7.24e-33	Transcription factor bHLH25	GO:0005634^cellular_component^nucleus`GO:0003700^molecular_function^DNA-binding transcription factor activity`GO:0046983^molecular_function^protein dimerization activity`GO:0000976^molecular_function^transcription cis-regulatory region binding`GO:0006355^biological_process^regulation of transcription, DNA-templated
contig_1418	BH049_ARATH	1-975+, 884-1309+	3.54e-25,2.25e-46	Transcription factor bHLH49	GO:0005634^cellular_component^nucleus`GO:0003700^molecular_function^DNA-binding transcription factor activity`GO:0046983^molecular_function^protein dimerization activity`GO:0000976^molecular_function^transcription cis-regulatory region binding`GO:0040008^biological_process^regulation of growth`GO:0006355^biological_process^regulation of transcription, DNA-templated
contig_2624	BH063_ARATH	357-1184+	1.46e-62	Transcription factor bHLH63	GO:0005634^cellular_component^nucleus`GO:0003677^molecular_function^DNA binding`GO:0003700^molecular_function^DNA-binding transcription factor activity`GO:0046983^molecular_function^protein dimerization activity`GO:0009908^biological_process^flower development`GO:0045824^biological_process^negative regulation of innate immune response`GO:0009911^biological_process^positive regulation of flower de…
contig_2727	BH096_ARATH	1-945+	1.91e-72	Transcription factor bHLH96	GO:0005634^cellular_component^nucleus`GO:0003700^molecular_function^DNA-binding transcription factor activity`GO:0000981^molecular_function^DNA-binding transcription factor activity, RNA polymerase II-specific`GO:0046983^molecular_function^protein dimerization activity`GO:0000978^molecular_function^RNA polymerase II cis-regulatory region sequence-specific DNA binding`GO:0006357^biological_process…
contig_285	BH106_ARATH	1-789+	6.68e-57	Transcription factor bHLH106	GO:0009941^cellular_component^chloroplast envelope`GO:0005634^cellular_component^nucleus`GO:0003677^molecular_function^DNA binding`GO:0003700^molecular_function^DNA-binding transcription factor activity`GO:0046983^molecular_function^protein dimerization activity`GO:0042538^biological_process^hyperosmotic salinity response`GO:0006355^biological_process^regulation of transcription, DNA-templated
contig_822	BH113_ARATH	256-768+	5.07e-43	Transcription factor bHLH113	GO:0005634^cellular_component^nucleus`GO:0003700^molecular_function^DNA-binding transcription factor activity`GO:0000981^molecular_function^DNA-binding transcription factor activity, RNA polymerase II-specific`GO:0046983^molecular_function^protein dimerization activity`GO:0000978^molecular_function^RNA polymerase II cis-regulatory region sequence-specific DNA binding`GO:0006357^biological_process…
contig_1462	BH115_ARATH	131-736+	2.4e-64	Transcription factor bHLH115	GO:0005634^cellular_component^nucleus`GO:0003677^molecular_function^DNA binding`GO:0003700^molecular_function^DNA-binding transcription factor activity`GO:0046983^molecular_function^protein dimerization activity`GO:0055072^biological_process^iron ion homeostasis
contig_2816	BH140_ARATH	1-1041+	2.43e-143	Transcription factor bHLH140	GO:0005634^cellular_component^nucleus`GO:0047627^molecular_function^adenylylsulfatase activity`GO:0005524^molecular_function^ATP binding`GO:0033699^molecular_function^DNA 5-adenosine monophosphate hydrolase activity`GO:0003725^molecular_function^double-stranded RNA binding`GO:0046872^molecular_function^metal ion binding`GO:0030983^molecular_function^mismatched DNA binding`GO:0046983^molecular_fun…
contig_3764	BIG1E_ARATH	1-900+	3.63e-30	Protein BIG GRAIN 1-like E {ECO:0000305}	GO:0005886^cellular_component^plasma membrane`GO:0060918^biological_process^auxin transport`GO:0009734^biological_process^auxin-activated signaling pathway`GO:0010929^biological_process^positive regulation of auxin mediated signaling pathway
contig_1675	BIM2_ARATH	388-957+	2.73e-17	Transcription factor BIM2	GO:0005634^cellular_component^nucleus`GO:0003700^molecular_function^DNA-binding transcription factor activity`GO:0042802^molecular_function^identical protein binding`GO:0046983^molecular_function^protein dimerization activity`GO:0000976^molecular_function^transcription cis-regulatory region binding`GO:0006351^biological_process^transcription, DNA-templated
contig_3002	BIOB_ARATH	188-643+	8.62e-91	Biotin synthase, mitochondrial	GO:0005739^cellular_component^mitochondrion`GO:0051537^molecular_function^2 iron, 2 sulfur cluster binding`GO:0051539^molecular_function^4 iron, 4 sulfur cluster binding`GO:0004076^molecular_function^biotin synthase activity`GO:0008270^molecular_function^zinc ion binding`GO:0009102^biological_process^biotin biosynthetic process
contig_2443	BIODA_ARATH	163-2247+	0	Bifunctional dethiobiotin synthetase/7,8-diamino-pelargonic acid aminotransferase, mitochondrial	GO:0005759^cellular_component^mitochondrial matrix`GO:0005739^cellular_component^mitochondrion`GO:0004015^molecular_function^adenosylmethionine-8-amino-7-oxononanoate transaminase activity`GO:0005524^molecular_function^ATP binding`GO:0004141^molecular_function^dethiobiotin synthase activity`GO:0000287^molecular_function^magnesium ion binding`GO:0042803^molecular_function^protein homodimerization …
contig_391	BLH11_ARATH	1-1161+	2.99e-85	BEL1-like homeodomain protein 11	GO:0005634^cellular_component^nucleus`GO:0003700^molecular_function^DNA-binding transcription factor activity`GO:0000981^molecular_function^DNA-binding transcription factor activity, RNA polymerase II-specific`GO:0000978^molecular_function^RNA polymerase II cis-regulatory region sequence-specific DNA binding`GO:0006357^biological_process^regulation of transcription by RNA polymerase II
contig_3109	BOLA1_ARATH	1-309+	1.53e-30	Protein BOLA1, chloroplastic {ECO:0000303|PubMed:24203231}	GO:0009507^cellular_component^chloroplast`GO:0051537^molecular_function^2 iron, 2 sulfur cluster binding`GO:0046872^molecular_function^metal ion binding
contig_126	BOR4_ARATH	1-1500+	0	Boron transporter 4	GO:0016021^cellular_component^integral component of membrane`GO:0005886^cellular_component^plasma membrane`GO:0015301^molecular_function^anion:anion antiporter activity`GO:0080139^molecular_function^borate efflux transmembrane transporter activity`GO:0005452^molecular_function^inorganic anion exchanger activity`GO:0022857^molecular_function^transmembrane transporter activity`GO:0046713^biological…
contig_1214	BRG3_ARATH	1-1041+	3.01e-34	Probable BOI-related E3 ubiquitin-protein ligase 3	GO:0005634^cellular_component^nucleus`GO:0046872^molecular_function^metal ion binding`GO:0004842^molecular_function^ubiquitin-protein transferase activity`GO:0006952^biological_process^defense response`GO:0043161^biological_process^proteasome-mediated ubiquitin-dependent protein catabolic process`GO:0043067^biological_process^regulation of programmed cell death
contig_959	BRG3_ARATH	576-980+	4.04e-18	Probable BOI-related E3 ubiquitin-protein ligase 3	GO:0005634^cellular_component^nucleus`GO:0046872^molecular_function^metal ion binding`GO:0004842^molecular_function^ubiquitin-protein transferase activity`GO:0006952^biological_process^defense response`GO:0043161^biological_process^proteasome-mediated ubiquitin-dependent protein catabolic process`GO:0043067^biological_process^regulation of programmed cell death
contig_432	BRIZ1_ARATH	1-1437+	0	BRAP2 RING ZnF UBP domain-containing protein 1 {ECO:0000303|PubMed:20810661}	GO:0000151^cellular_component^ubiquitin ligase complex`GO:0016787^molecular_function^hydrolase activity`GO:0046982^molecular_function^protein heterodimerization activity`GO:0004842^molecular_function^ubiquitin-protein transferase activity`GO:0008270^molecular_function^zinc ion binding`GO:0010029^biological_process^regulation of seed germination
contig_2287	BRN1L_ARATH	1-1353+	0	RNA-binding protein BRN1 {ECO:0000305}	GO:0005737^cellular_component^cytoplasm`GO:0005829^cellular_component^cytosol`GO:0005634^cellular_component^nucleus`GO:1990904^cellular_component^ribonucleoprotein complex`GO:0003729^molecular_function^mRNA binding`GO:0003723^molecular_function^RNA binding`GO:0009908^biological_process^flower development`GO:0006402^biological_process^mRNA catabolic process`GO:0009626^biological_process^plant-type…
contig_2813	BRO1_ARATH	102-455+, 691-1209+, 1145-2683+	2.8e-48,8.2e-48,0	Vacuolar-sorting protein BRO1 {ECO:0000305}	GO:0005737^cellular_component^cytoplasm`GO:0005829^cellular_component^cytosol`GO:0005770^cellular_component^late endosome`GO:0005771^cellular_component^multivesicular body`GO:0009506^cellular_component^plasmodesma`GO:0043621^molecular_function^protein self-association`GO:0043130^molecular_function^ubiquitin binding`GO:0099638^biological_process^endosome to plasma membrane protein transport`GO:003…
contig_3597	BRT1_ARATH	68-1210+	9.44e-166	Adenine nucleotide transporter BT1, chloroplastic/mitochondrial	GO:0009507^cellular_component^chloroplast`GO:0009941^cellular_component^chloroplast envelope`GO:0009706^cellular_component^chloroplast inner membrane`GO:0016021^cellular_component^integral component of membrane`GO:0005743^cellular_component^mitochondrial inner membrane`GO:0005739^cellular_component^mitochondrion`GO:0005886^cellular_component^plasma membrane`GO:0009536^cellular_component^plastid`G…
contig_3591	BRTL1_ARATH	1-930+	5.41e-117	Probable mitochondrial adenine nucleotide transporter BTL1	GO:0016021^cellular_component^integral component of membrane`GO:0005743^cellular_component^mitochondrial inner membrane`GO:0055085^biological_process^transmembrane transport
contig_1017	BRXL4_ARATH	535-1134+	1.42e-97	Protein Brevis radix-like 4	GO:0005634^cellular_component^nucleus
contig_2371	BSK5_ARATH	1-915+, 893-1456+	6.68e-156,7.33e-103	Serine/threonine-protein kinase BSK5 {ECO:0000305}	GO:0005886^cellular_component^plasma membrane`GO:0009506^cellular_component^plasmodesma`GO:0005524^molecular_function^ATP binding`GO:0106310^molecular_function^protein serine kinase activity`GO:0009742^biological_process^brassinosteroid mediated signaling pathway`GO:0009737^biological_process^response to abscisic acid`GO:0009409^biological_process^response to cold`GO:0009651^biological_process^re…
contig_2422	BSL1_ARATH	1-363+, 275-2704+	6.5e-47,0	Serine/threonine-protein phosphatase BSL1	GO:0005737^cellular_component^cytoplasm`GO:0005829^cellular_component^cytosol`GO:0005634^cellular_component^nucleus`GO:0005886^cellular_component^plasma membrane`GO:0046872^molecular_function^metal ion binding`GO:0106306^molecular_function^protein serine phosphatase activity`GO:0004722^molecular_function^protein serine/threonine phosphatase activity`GO:0106307^molecular_function^protein threonine…
contig_3978	BSL2_ARATH	1-2775+	0	Serine/threonine-protein phosphatase BSL2	GO:0005737^cellular_component^cytoplasm`GO:0005576^cellular_component^extracellular region`GO:0005634^cellular_component^nucleus`GO:0005886^cellular_component^plasma membrane`GO:0046872^molecular_function^metal ion binding`GO:0106306^molecular_function^protein serine phosphatase activity`GO:0106307^molecular_function^protein threonine phosphatase activity`GO:0009742^biological_process^brassinoste…
contig_1698	BT1_ARATH	1-606+	1.1e-57	BTB/POZ and TAZ domain-containing protein 1	GO:0005737^cellular_component^cytoplasm`GO:0005634^cellular_component^nucleus`GO:0005516^molecular_function^calmodulin binding`GO:0046872^molecular_function^metal ion binding`GO:0009553^biological_process^embryo sac development`GO:0009555^biological_process^pollen development`GO:0016567^biological_process^protein ubiquitination`GO:0006355^biological_process^regulation of transcription, DNA-templa…
contig_3436	BTF3_ARATH	1-492+	3.63e-74	Basic transcription factor 3 {ECO:0000303|PubMed:2320128}	GO:0005829^cellular_component^cytosol`GO:0005854^cellular_component^nascent polypeptide-associated complex`GO:0005634^cellular_component^nucleus`GO:0042788^cellular_component^polysomal ribosome`GO:0003729^molecular_function^mRNA binding
contig_1458	BTF3_ARATH	1-381+, 242-559+	4.11e-50,6.46e-13	Basic transcription factor 3 {ECO:0000303|PubMed:2320128}	GO:0005829^cellular_component^cytosol`GO:0005854^cellular_component^nascent polypeptide-associated complex`GO:0005634^cellular_component^nucleus`GO:0042788^cellular_component^polysomal ribosome`GO:0003729^molecular_function^mRNA binding
contig_3216	BTR1_ARATH	122-1129+	4.05e-133	Protein BTR1 {ECO:0000303|PubMed:18762309}	GO:0005737^cellular_component^cytoplasm`GO:0005829^cellular_component^cytosol`GO:0005886^cellular_component^plasma membrane`GO:0003729^molecular_function^mRNA binding`GO:0046719^biological_process^regulation by virus of viral protein levels in host cell`GO:0010468^biological_process^regulation of gene expression`GO:0008380^biological_process^RNA splicing
contig_504	BTR1_ARATH	1-1002+	6.7e-148	Protein BTR1 {ECO:0000303|PubMed:18762309}	GO:0005737^cellular_component^cytoplasm`GO:0005829^cellular_component^cytosol`GO:0005886^cellular_component^plasma membrane`GO:0003729^molecular_function^mRNA binding`GO:0046719^biological_process^regulation by virus of viral protein levels in host cell`GO:0010468^biological_process^regulation of gene expression`GO:0008380^biological_process^RNA splicing
contig_1186	BTS_ARATH	2-2275+, 2365-3654+	0	Zinc finger protein BRUTUS {ECO:0000303|PubMed:20675571}	GO:0016021^cellular_component^integral component of membrane`GO:0005634^cellular_component^nucleus`GO:0005506^molecular_function^iron ion binding`GO:0016874^molecular_function^ligase activity`GO:0061630^molecular_function^ubiquitin protein ligase activity`GO:0008270^molecular_function^zinc ion binding`GO:0071456^biological_process^cellular response to hypoxia`GO:0010106^biological_process^cellula…
contig_821	BUB1_ARATH	1-558+, 473-1615+	3.22e-36,2.31e-175	Mitotic checkpoint serine/threonine-protein kinase BUB1	GO:0000776^cellular_component^kinetochore`GO:0005634^cellular_component^nucleus`GO:0005524^molecular_function^ATP binding`GO:0004672^molecular_function^protein kinase activity`GO:0106310^molecular_function^protein serine kinase activity`GO:0051301^biological_process^cell division`GO:0051754^biological_process^meiotic sister chromatid cohesion, centromeric`GO:0007094^biological_process^mitotic spi…
contig_3215	BUP1_ARATH	1-1251+	0	Beta-ureidopropionase {ECO:0000303|PubMed:11161056}	GO:0005829^cellular_component^cytosol`GO:0003837^molecular_function^beta-ureidopropionase activity`GO:0016811^molecular_function^hydrolase activity, acting on carbon-nitrogen (but not peptide) bonds, in linear amides`GO:0033396^biological_process^beta-alanine biosynthetic process via 3-ureidopropionate`GO:0043562^biological_process^cellular response to nitrogen levels`GO:0006212^biological_proces…
contig_313	BXL7_ARATH	1962-2366+, 1-1764+	2.25e-33,0	Probable beta-D-xylosidase 7	GO:0048046^cellular_component^apoplast`GO:0005618^cellular_component^cell wall`GO:0009507^cellular_component^chloroplast`GO:0005739^cellular_component^mitochondrion`GO:0009505^cellular_component^plant-type cell wall`GO:0009506^cellular_component^plasmodesma`GO:0046556^molecular_function^alpha-L-arabinofuranosidase activity`GO:0009044^molecular_function^xylan 1,4-beta-xylosidase activity`GO:003122…
contig_2002	BYST_ARATH	248-1384+	1.66e-170	Bystin {ECO:0000305}	GO:0005737^cellular_component^cytoplasm`GO:0005730^cellular_component^nucleolus`GO:0005654^cellular_component^nucleoplasm`GO:0030688^cellular_component^preribosome, small subunit precursor`GO:0030515^molecular_function^snoRNA binding`GO:0009553^biological_process^embryo sac development`GO:0009555^biological_process^pollen development`GO:0006364^biological_process^rRNA processing
contig_1585	BZP11_ARATH	1-444+	1.45e-41	bZIP transcription factor 11 {ECO:0000305}	GO:0005634^cellular_component^nucleus`GO:0003700^molecular_function^DNA-binding transcription factor activity`GO:0046982^molecular_function^protein heterodimerization activity`GO:0043565^molecular_function^sequence-specific DNA binding`GO:0000976^molecular_function^transcription cis-regulatory region binding`GO:0017148^biological_process^negative regulation of translation`GO:0045893^biological_pr…
contig_4129	BZP1B_WHEAT	1-1047+	1.21e-82	bZIP transcription factor 1-B {ECO:0000305}	GO:0005634^cellular_component^nucleus`GO:0003700^molecular_function^DNA-binding transcription factor activity`GO:0043565^molecular_function^sequence-specific DNA binding`GO:0006952^biological_process^defense response`GO:0006355^biological_process^regulation of transcription, DNA-templated
contig_3659	BZP29_ARATH	717-1706+, 1-570+	1.06e-104,7.51e-23	bZIP transcription factor 29 {ECO:0000303|PubMed:11906833}	GO:0005737^cellular_component^cytoplasm`GO:0005829^cellular_component^cytosol`GO:0005634^cellular_component^nucleus`GO:0003700^molecular_function^DNA-binding transcription factor activity`GO:0042803^molecular_function^protein homodimerization activity`GO:0043565^molecular_function^sequence-specific DNA binding`GO:0000976^molecular_function^transcription cis-regulatory region binding`GO:0040008^bi…
contig_1654	BZP53_ARATH	1-444+	8.68e-49	bZIP transcription factor 53 {ECO:0000303|PubMed:11906833}	GO:0005634^cellular_component^nucleus`GO:0003700^molecular_function^DNA-binding transcription factor activity`GO:0045735^molecular_function^nutrient reservoir activity`GO:0046982^molecular_function^protein heterodimerization activity`GO:0043565^molecular_function^sequence-specific DNA binding`GO:0000976^molecular_function^transcription cis-regulatory region binding`GO:0009267^biological_process^c…
contig_518	C3H1_ARATH	1-1062+	5.51e-150	Zinc finger CCCH domain-containing protein 1	GO:0005684^cellular_component^U2-type spliceosomal complex`GO:0003677^molecular_function^DNA binding`GO:0046872^molecular_function^metal ion binding`GO:0034247^biological_process^snoRNA splicing
contig_2310	C3H13_ORYSJ	2-616+	1.34e-30	Zinc finger CCCH domain-containing protein 13	GO:0003677^molecular_function^DNA binding`GO:0046872^molecular_function^metal ion binding
contig_3968	C3H16_ORYSJ	1-762+	1.83e-89	Zinc finger CCCH domain-containing protein 16	GO:0005681^cellular_component^spliceosomal complex`GO:0089701^cellular_component^U2AF complex`GO:0003677^molecular_function^DNA binding`GO:0046872^molecular_function^metal ion binding`GO:0030628^molecular_function^pre-mRNA 3-splice site binding`GO:0000398^biological_process^mRNA splicing, via spliceosome
contig_645	C3H19_ARATH	2601-4223+, 935-2485+	3.73e-115,2.19e-120	Zinc finger CCCH domain-containing protein 19	GO:0016593^cellular_component^Cdc73/Paf1 complex`GO:0005829^cellular_component^cytosol`GO:0005634^cellular_component^nucleus`GO:0003677^molecular_function^DNA binding`GO:0042393^molecular_function^histone binding`GO:0046872^molecular_function^metal ion binding`GO:1990269^molecular_function^RNA polymerase II C-terminal domain phosphoserine binding`GO:0032776^biological_process^DNA methylation on c…
contig_2274	C3H24_ARATH	335-2350+	0	Zinc finger CCCH domain-containing protein 24	GO:0046872^molecular_function^metal ion binding`GO:0008173^molecular_function^RNA methyltransferase activity`GO:0000976^molecular_function^transcription cis-regulatory region binding`GO:0006396^biological_process^RNA processing
contig_3610	C3H27_ORYSJ	1-2517+	8.89e-149	Zinc finger CCCH domain-containing protein 27	GO:0005634^cellular_component^nucleus`GO:0003677^molecular_function^DNA binding`GO:0046872^molecular_function^metal ion binding`GO:0003729^molecular_function^mRNA binding`GO:0003723^molecular_function^RNA binding
contig_3818	C3H30_ARATH	219-2252+	0	Zinc finger CCCH domain-containing protein 30	GO:0005737^cellular_component^cytoplasm`GO:0005634^cellular_component^nucleus`GO:0003677^molecular_function^DNA binding`GO:0003700^molecular_function^DNA-binding transcription factor activity`GO:0046872^molecular_function^metal ion binding`GO:0006355^biological_process^regulation of transcription, DNA-templated`GO:1902074^biological_process^response to salt
contig_824	C3H37_ARATH	1-1338+, 1247-1708+	1.55e-112,1.48e-40	Zinc finger CCCH domain-containing protein 37	GO:0016607^cellular_component^nuclear speck`GO:0005634^cellular_component^nucleus`GO:0003677^molecular_function^DNA binding`GO:0046872^molecular_function^metal ion binding`GO:0003729^molecular_function^mRNA binding`GO:0003723^molecular_function^RNA binding`GO:0001709^biological_process^cell fate determination`GO:0009908^biological_process^flower development`GO:0006397^biological_process^mRNA proc…
contig_867	C3H38_ARATH	1-2712+	1.86e-33	Zinc finger CCCH domain-containing protein 38	GO:0003677^molecular_function^DNA binding`GO:0046872^molecular_function^metal ion binding
contig_2303	C3H40_ORYSJ	175-1602+	0	Zinc finger CCCH domain-containing protein 40	GO:0000974^cellular_component^Prp19 complex`GO:0071006^cellular_component^U2-type catalytic step 1 spliceosome`GO:0071007^cellular_component^U2-type catalytic step 2 spliceosome`GO:0003677^molecular_function^DNA binding`GO:0046872^molecular_function^metal ion binding`GO:0036002^molecular_function^pre-mRNA binding`GO:0017070^molecular_function^U6 snRNA binding
contig_3154	C3H45_ORYSJ	434-1996+	8.74e-132	Zinc finger CCCH domain-containing protein 45	GO:0005654^cellular_component^nucleoplasm`GO:0003677^molecular_function^DNA binding`GO:0046872^molecular_function^metal ion binding`GO:0003729^molecular_function^mRNA binding`GO:1990247^molecular_function^N6-methyladenosine-containing RNA binding`GO:0000398^biological_process^mRNA splicing, via spliceosome`GO:0000381^biological_process^regulation of alternative mRNA splicing, via spliceosome`GO:0…
contig_209	C3H55_ORYSJ	2021-2638+	7.75e-22	Zinc finger CCCH domain-containing protein 55	GO:0003677^molecular_function^DNA binding`GO:0046872^molecular_function^metal ion binding
contig_141	C3H6_ARATH	1-1350+	5.79e-82	Zinc finger CCCH domain-containing protein 6	GO:0003677^molecular_function^DNA binding`GO:0046872^molecular_function^metal ion binding
contig_226	C3H62_ORYSJ	514-1389+	1.11e-29	Zinc finger CCCH domain-containing protein 62	GO:0003677^molecular_function^DNA binding`GO:0046872^molecular_function^metal ion binding
contig_506	C3H64_ARATH	1-1290+, 1190-1867+	0,3.31e-74	Zinc finger CCCH domain-containing protein 64	GO:0005829^cellular_component^cytosol`GO:0071014^cellular_component^post-mRNA release spliceosomal complex`GO:0003677^molecular_function^DNA binding`GO:0046872^molecular_function^metal ion binding`GO:0061632^molecular_function^RNA lariat debranching enzyme activator activity`GO:0000398^biological_process^mRNA splicing, via spliceosome
contig_1493	C3H66_ARATH	588-1232+, 1114-1785+	1.57e-72,2.57e-20	Zinc finger CCCH domain-containing protein 66	GO:0010494^cellular_component^cytoplasmic stress granule`GO:0000932^cellular_component^P-body`GO:0003677^molecular_function^DNA binding`GO:0003700^molecular_function^DNA-binding transcription factor activity`GO:0046872^molecular_function^metal ion binding`GO:0003723^molecular_function^RNA binding`GO:0006355^biological_process^regulation of transcription, DNA-templated`GO:0006412^biological_proces…
contig_2090	C7A12_PANGI	1-1515+	0	Cytochrome P450 CYP736A12	GO:0016021^cellular_component^integral component of membrane`GO:0020037^molecular_function^heme binding`GO:0005506^molecular_function^iron ion binding`GO:0004497^molecular_function^monooxygenase activity`GO:0016705^molecular_function^oxidoreductase activity, acting on paired donors, with incorporation or reduction of molecular oxygen
contig_3932	C7A12_PANGI	2-1414+	4.06e-168	Cytochrome P450 CYP736A12	GO:0016021^cellular_component^integral component of membrane`GO:0020037^molecular_function^heme binding`GO:0005506^molecular_function^iron ion binding`GO:0004497^molecular_function^monooxygenase activity`GO:0016705^molecular_function^oxidoreductase activity, acting on paired donors, with incorporation or reduction of molecular oxygen
contig_3633	C85A_PHAVU	1-1380+	0	Cytochrome P450 85A	GO:0016021^cellular_component^integral component of membrane`GO:0020037^molecular_function^heme binding`GO:0005506^molecular_function^iron ion binding`GO:0004497^molecular_function^monooxygenase activity`GO:0016705^molecular_function^oxidoreductase activity, acting on paired donors, with incorporation or reduction of molecular oxygen
contig_3931	C86A1_ARATH	269-1573+	2.13e-106	Cytochrome P450 86A1	GO:0016021^cellular_component^integral component of membrane`GO:0005773^cellular_component^vacuole`GO:0018685^molecular_function^alkane 1-monooxygenase activity`GO:0020037^molecular_function^heme binding`GO:0005506^molecular_function^iron ion binding`GO:0102033^molecular_function^long-chain fatty acid omega-hydroxylase activity`GO:0006631^biological_process^fatty acid metabolic process`GO:0010345…
contig_1540	C94C1_ARATH	408-1478+	3.52e-131	Cytochrome P450 94C1 {ECO:0000305}	GO:0005789^cellular_component^endoplasmic reticulum membrane`GO:0016021^cellular_component^integral component of membrane`GO:0043231^cellular_component^intracellular membrane-bounded organelle`GO:0018685^molecular_function^alkane 1-monooxygenase activity`GO:0020037^molecular_function^heme binding`GO:0005506^molecular_function^iron ion binding`GO:0009611^biological_process^response to wounding
contig_697	CAAT2_ARATH	1-1821+	0	Cationic amino acid transporter 2, vacuolar	GO:0016021^cellular_component^integral component of membrane`GO:0009705^cellular_component^plant-type vacuole membrane`GO:0005774^cellular_component^vacuolar membrane`GO:0005773^cellular_component^vacuole`GO:0015171^molecular_function^amino acid transmembrane transporter activity`GO:0080144^biological_process^amino acid homeostasis`GO:0006865^biological_process^amino acid transport
contig_1597	CAAT9_ARATH	1-1719+	0	Cationic amino acid transporter 9, chloroplastic	GO:0031969^cellular_component^chloroplast membrane`GO:0016021^cellular_component^integral component of membrane`GO:0005774^cellular_component^vacuolar membrane`GO:0015171^molecular_function^amino acid transmembrane transporter activity`GO:0006865^biological_process^amino acid transport
contig_3139	CADH_MEDSA	1-885+	8.7e-146	Probable cinnamyl alcohol dehydrogenase	GO:0045551^molecular_function^cinnamyl-alcohol dehydrogenase activity`GO:0052747^molecular_function^sinapyl alcohol dehydrogenase activity`GO:0008270^molecular_function^zinc ion binding`GO:0009809^biological_process^lignin biosynthetic process
contig_3083	CADH6_ORYSJ	722-1087+, 1-747+	2.25e-64,2.42e-125	Probable cinnamyl alcohol dehydrogenase 6 {ECO:0000305}	GO:0045551^molecular_function^cinnamyl-alcohol dehydrogenase activity`GO:0016616^molecular_function^oxidoreductase activity, acting on the CH-OH group of donors, NAD or NADP as acceptor`GO:0052747^molecular_function^sinapyl alcohol dehydrogenase activity`GO:0008270^molecular_function^zinc ion binding`GO:0009809^biological_process^lignin biosynthetic process
contig_4044	CAES_ARATH	231-908+	4.56e-76	Probable carbohydrate esterase At4g34215	GO:0005829^cellular_component^cytosol`GO:0016787^molecular_function^hydrolase activity
contig_334	CAES_ARATH	3-860+	1.31e-99	Probable carbohydrate esterase At4g34215	GO:0005829^cellular_component^cytosol`GO:0016787^molecular_function^hydrolase activity
contig_2849	CAHC_TOBAC	1-927+	3.28e-139	Carbonic anhydrase, chloroplastic	GO:0009570^cellular_component^chloroplast stroma`GO:0004089^molecular_function^carbonate dehydratase activity`GO:0008270^molecular_function^zinc ion binding`GO:0015976^biological_process^carbon utilization
contig_3208	CALR3_ARATH	1-1275+	0	Calreticulin-3	GO:0005783^cellular_component^endoplasmic reticulum`GO:0005788^cellular_component^endoplasmic reticulum lumen`GO:0005789^cellular_component^endoplasmic reticulum membrane`GO:0005576^cellular_component^extracellular region`GO:0005509^molecular_function^calcium ion binding`GO:0030246^molecular_function^carbohydrate binding`GO:0051082^molecular_function^unfolded protein binding`GO:0046283^biological…
contig_3408	CALS3_ARATH	2651-5938+, 1-2658+	0	Callose synthase 3	GO:0000148^cellular_component^1,3-beta-D-glucan synthase complex`GO:0016021^cellular_component^integral component of membrane`GO:0005886^cellular_component^plasma membrane`GO:0003843^molecular_function^1,3-beta-D-glucan synthase activity`GO:0046527^molecular_function^glucosyltransferase activity`GO:0006075^biological_process^(1->3)-beta-D-glucan biosynthetic process`GO:0071555^biological_process^…
contig_3938	CALSA_ARATH	1-2121+, 3461-5743+, 2195-2506+, 2927-3319+	0,0,7.32e-48,4.6e-67	Callose synthase 10	GO:0000148^cellular_component^1,3-beta-D-glucan synthase complex`GO:0005794^cellular_component^Golgi apparatus`GO:0016021^cellular_component^integral component of membrane`GO:0005886^cellular_component^plasma membrane`GO:0009506^cellular_component^plasmodesma`GO:0003843^molecular_function^1,3-beta-D-glucan synthase activity`GO:0046527^molecular_function^glucosyltransferase activity`GO:0006075^bio…
contig_1735	CAND1_ARATH	2989-3672+, 1839-2567+, 323-1813+, 1-306+	1.98e-113,2.27e-115,0,9.74e-43	Cullin-associated NEDD8-dissociated protein 1	GO:0005618^cellular_component^cell wall`GO:0005829^cellular_component^cytosol`GO:0005634^cellular_component^nucleus`GO:0005886^cellular_component^plasma membrane`GO:0016567^biological_process^protein ubiquitination`GO:0009733^biological_process^response to auxin`GO:0010265^biological_process^SCF complex assembly`GO:0010228^biological_process^vegetative to reproductive phase transition of meristem…
contig_2538	CAND2_ARATH	369-917+	1.65e-95	Protein CANDIDATE G-PROTEIN COUPLED RECEPTOR 2 {ECO:0000303|PubMed:18671868}	GO:0016021^cellular_component^integral component of membrane`GO:0005886^cellular_component^plasma membrane`GO:1904408^molecular_function^melatonin binding`GO:0008502^molecular_function^melatonin receptor activity`GO:0007186^biological_process^G protein-coupled receptor signaling pathway`GO:0090333^biological_process^regulation of stomatal closure`GO:0002237^biological_process^response to molecule…
contig_1992	CAND7_ARATH	2-1429+	5.55e-161	Protein CANDIDATE G-PROTEIN COUPLED RECEPTOR 7 {ECO:0000303|PubMed:18671868}	GO:0005794^cellular_component^Golgi apparatus`GO:0016021^cellular_component^integral component of membrane`GO:0016020^cellular_component^membrane`GO:0004930^molecular_function^G protein-coupled receptor activity`GO:0007186^biological_process^G protein-coupled receptor signaling pathway`GO:0002237^biological_process^response to molecule of bacterial origin`GO:0010015^biological_process^root morpho…
contig_2088	CAP10_ARATH	1-1650+	0	Putative clathrin assembly protein At5g35200	GO:0005905^cellular_component^clathrin-coated pit`GO:0030136^cellular_component^clathrin-coated vesicle`GO:0005794^cellular_component^Golgi apparatus`GO:0005886^cellular_component^plasma membrane`GO:0005545^molecular_function^1-phosphatidylinositol binding`GO:0032050^molecular_function^clathrin heavy chain binding`GO:0005546^molecular_function^phosphatidylinositol-4,5-bisphosphate binding`GO:0000…
contig_1174	CAR11_ARATH	92-505+	3.04e-56	Protein C2-DOMAIN ABA-RELATED 11 {ECO:0000305}	GO:0005634^cellular_component^nucleus`GO:0005886^cellular_component^plasma membrane`GO:0009536^cellular_component^plastid`GO:0005773^cellular_component^vacuole`GO:0005096^molecular_function^GTPase activator activity`GO:0046872^molecular_function^metal ion binding`GO:0005543^molecular_function^phospholipid binding`GO:0009738^biological_process^abscisic acid-activated signaling pathway`GO:0009789^b…
contig_1266	CAR5_ARATH	1-498+	1.65e-84	Protein C2-DOMAIN ABA-RELATED 5 {ECO:0000303|PubMed:25465408}	GO:0005634^cellular_component^nucleus`GO:0005886^cellular_component^plasma membrane`GO:0005096^molecular_function^GTPase activator activity`GO:0046872^molecular_function^metal ion binding`GO:0005543^molecular_function^phospholipid binding`GO:0009738^biological_process^abscisic acid-activated signaling pathway`GO:0009789^biological_process^positive regulation of abscisic acid-activated signaling p…
contig_2305	CARA_ARATH	1-1305+	0	Carbamoyl-phosphate synthase small chain, chloroplastic	GO:0005951^cellular_component^carbamoyl-phosphate synthase complex`GO:0009507^cellular_component^chloroplast`GO:0009570^cellular_component^chloroplast stroma`GO:0005737^cellular_component^cytoplasm`GO:0005524^molecular_function^ATP binding`GO:0004088^molecular_function^carbamoyl-phosphate synthase (glutamine-hydrolyzing) activity`GO:0006207^biological_process^de novo pyrimidine nucleobase biosynt…
contig_3654	CARLK_ARATH	632-2032+, 157-519+	4.13e-157,5.18e-14	Calmodulin-binding receptor kinase CaMRLK {ECO:0000305}	GO:0016021^cellular_component^integral component of membrane`GO:0005886^cellular_component^plasma membrane`GO:0005524^molecular_function^ATP binding`GO:0005516^molecular_function^calmodulin binding`GO:0004672^molecular_function^protein kinase activity`GO:0106310^molecular_function^protein serine kinase activity`GO:0009793^biological_process^embryo development ending in seed dormancy`GO:0046777^bi…
contig_2096	CARM1_ORYSJ	935-1705+	5.39e-143	Probable histone-arginine methyltransferase CARM1	GO:0005737^cellular_component^cytoplasm`GO:0005634^cellular_component^nucleus`GO:0042054^molecular_function^histone methyltransferase activity`GO:0035242^molecular_function^protein-arginine omega-N asymmetric methyltransferase activity`GO:0034969^biological_process^histone arginine methylation
contig_2834	CAS1_PANGI	1-2274+	0	Cycloartenol Synthase {ECO:0000303|PubMed:9746369}	GO:0016021^cellular_component^integral component of membrane`GO:0005811^cellular_component^lipid droplet`GO:0042300^molecular_function^beta-amyrin synthase activity`GO:0016871^molecular_function^cycloartenol synthase activity`GO:0000250^molecular_function^lanosterol synthase activity`GO:0019745^biological_process^pentacyclic triterpenoid biosynthetic process`GO:0016126^biological_process^sterol b…
contig_3125	CAS1_SOLTU	1-1170+	0	Bifunctional L-3-cyanoalanine synthase/cysteine synthase 1, mitochondrial	GO:0005737^cellular_component^cytoplasm`GO:0005739^cellular_component^mitochondrion`GO:0004124^molecular_function^cysteine synthase activity`GO:0050017^molecular_function^L-3-cyanoalanine synthase activity`GO:0030170^molecular_function^pyridoxal phosphate binding`GO:0019499^biological_process^cyanide metabolic process`GO:0006535^biological_process^cysteine biosynthetic process from serine`GO:0006…
contig_1238	CASP_ARATH	1-1944+	0	Protein CASP	GO:0005768^cellular_component^endosome`GO:0005794^cellular_component^Golgi apparatus`GO:0030173^cellular_component^integral component of Golgi membrane`GO:0016021^cellular_component^integral component of membrane`GO:0005802^cellular_component^trans-Golgi network`GO:0006891^biological_process^intra-Golgi vesicle-mediated transport
contig_887	CATIN_ARATH	283-1986+	0	Cactin	GO:0005737^cellular_component^cytoplasm`GO:0016607^cellular_component^nuclear speck`GO:0005634^cellular_component^nucleus`GO:0005681^cellular_component^spliceosomal complex`GO:0009793^biological_process^embryo development ending in seed dormancy`GO:0045292^biological_process^mRNA cis splicing, via spliceosome`GO:0010468^biological_process^regulation of gene expression
contig_3730	CB2A_SPIOL	1-768+	1.12e-123	Chlorophyll a-b binding protein, chloroplastic	GO:0009535^cellular_component^chloroplast thylakoid membrane`GO:0016021^cellular_component^integral component of membrane`GO:0009522^cellular_component^photosystem I`GO:0009523^cellular_component^photosystem II`GO:0016168^molecular_function^chlorophyll binding`GO:0046872^molecular_function^metal ion binding`GO:0009765^biological_process^photosynthesis, light harvesting`GO:0018298^biological_proce…
contig_1382	CBBY_ARATH	318-998+, 2-397+	1.84e-131,6.47e-17	CBBY-like protein {ECO:0000303|PubMed:27246049}	GO:0009507^cellular_component^chloroplast`GO:0009941^cellular_component^chloroplast envelope`GO:0009570^cellular_component^chloroplast stroma`GO:0005829^cellular_component^cytosol`GO:0016787^molecular_function^hydrolase activity`GO:0046872^molecular_function^metal ion binding
contig_1546	CBF5_ARATH	2-1783+	0	H/ACA ribonucleoprotein complex subunit 4	GO:0031429^cellular_component^box H/ACA snoRNP complex`GO:0005829^cellular_component^cytosol`GO:0005730^cellular_component^nucleolus`GO:0009506^cellular_component^plasmodesma`GO:0009982^molecular_function^pseudouridine synthase activity`GO:0003723^molecular_function^RNA binding`GO:0000495^biological_process^box H/ACA RNA 3-end processing`GO:1990481^biological_process^mRNA pseudouridine synthesis`…
contig_3984	CBP21_HORVU	724-1476+	4.92e-119	Serine carboxypeptidase II-1	GO:0004185^molecular_function^serine-type carboxypeptidase activity
contig_2451	CBP3_HORVU	1-1467+	0	Serine carboxypeptidase 3	GO:0005576^cellular_component^extracellular region`GO:0004185^molecular_function^serine-type carboxypeptidase activity
contig_4141	CBSX6_ARATH	1-1239+	1.8e-177	CBS domain-containing protein CBSX6	GO:0005737^cellular_component^cytoplasm`GO:0016021^cellular_component^integral component of membrane`GO:0031588^cellular_component^nucleotide-activated protein kinase complex`GO:0005634^cellular_component^nucleus`GO:0005774^cellular_component^vacuolar membrane`GO:0005773^cellular_component^vacuole`GO:0016208^molecular_function^AMP binding`GO:0019901^molecular_function^protein kinase binding`GO:00…
contig_2414	CCA21_ORYSJ	1-1521+	1.97e-158	Cyclin-A2-1	GO:0000307^cellular_component^cyclin-dependent protein kinase holoenzyme complex`GO:0005737^cellular_component^cytoplasm`GO:0005634^cellular_component^nucleus`GO:0016538^molecular_function^cyclin-dependent protein serine/threonine kinase regulator activity`GO:0051301^biological_process^cell division`GO:0044772^biological_process^mitotic cell cycle phase transition`GO:0000079^biological_process^re…
contig_2124	CCC1_ORYSJ	2604-2951+, 1-579+, 488-2659+	4.23e-55,1.15e-49,0	Cation-chloride cotransporter 1	GO:0016021^cellular_component^integral component of membrane`GO:0015379^molecular_function^potassium:chloride symporter activity`GO:0006884^biological_process^cell volume homeostasis`GO:0055064^biological_process^chloride ion homeostasis`GO:1902476^biological_process^chloride transmembrane transport`GO:0006821^biological_process^chloride transport`GO:0055075^biological_process^potassium ion homeo…
contig_1746	CCC11_ORYSJ	1-795+	1.34e-135	Cyclin-C1-1	GO:0016592^cellular_component^mediator complex`GO:0005634^cellular_component^nucleus`GO:0016538^molecular_function^cyclin-dependent protein serine/threonine kinase regulator activity`GO:0007049^biological_process^cell cycle`GO:0051301^biological_process^cell division`GO:0045944^biological_process^positive regulation of transcription by RNA polymerase II`GO:0006357^biological_process^regulation of…
contig_2445	CCD1_PEA	715-1713+, 2-574+	0,7.48e-79	Carotenoid 9,10(9,10)-cleavage dioxygenase 1	GO:0046872^molecular_function^metal ion binding`GO:0016702^molecular_function^oxidoreductase activity, acting on single donors with incorporation of molecular oxygen, incorporation of two atoms of oxygen
contig_2192	CCD31_ARATH	1-954+	3.97e-103	Cyclin-D3-1	GO:0000307^cellular_component^cyclin-dependent protein kinase holoenzyme complex`GO:0005737^cellular_component^cytoplasm`GO:0005634^cellular_component^nucleus`GO:0016538^molecular_function^cyclin-dependent protein serine/threonine kinase regulator activity`GO:0051301^biological_process^cell division`GO:0000082^biological_process^G1/S transition of mitotic cell cycle`GO:0010444^biological_process^…
contig_2276	CCD32_ARATH	135-1103+	2.23e-100	Cyclin-D3-2	GO:0000307^cellular_component^cyclin-dependent protein kinase holoenzyme complex`GO:0005737^cellular_component^cytoplasm`GO:0005634^cellular_component^nucleus`GO:0016538^molecular_function^cyclin-dependent protein serine/threonine kinase regulator activity`GO:0051301^biological_process^cell division`GO:0010444^biological_process^guard mother cell differentiation`GO:0044772^biological_process^mito…
contig_2239	CCH11_ORYSJ	419-1072+, 1-435+	7.71e-90,1.56e-47	Cyclin-H1-1	GO:0005634^cellular_component^nucleus`GO:0070985^cellular_component^transcription factor TFIIK complex`GO:0016538^molecular_function^cyclin-dependent protein serine/threonine kinase regulator activity`GO:0007049^biological_process^cell cycle`GO:0051301^biological_process^cell division`GO:0070816^biological_process^phosphorylation of RNA polymerase II C-terminal domain`GO:0000079^biological_proces…
contig_2545	CCJ18_ORYSJ	394-756+	2.24e-39	Cyclin-J18-like	GO:0000307^cellular_component^cyclin-dependent protein kinase holoenzyme complex`GO:0005737^cellular_component^cytoplasm`GO:0005634^cellular_component^nucleus`GO:0016538^molecular_function^cyclin-dependent protein serine/threonine kinase regulator activity`GO:0051301^biological_process^cell division`GO:0044772^biological_process^mitotic cell cycle phase transition`GO:0000079^biological_process^re…
contig_3053	CCL11_ARATH	1-1263+	0	Cyclin-L1-1	GO:0005634^cellular_component^nucleus`GO:0009506^cellular_component^plasmodesma`GO:0016538^molecular_function^cyclin-dependent protein serine/threonine kinase regulator activity`GO:0051301^biological_process^cell division`GO:0051321^biological_process^meiotic cell cycle`GO:0006357^biological_process^regulation of transcription by RNA polymerase II`GO:0006355^biological_process^regulation of trans…
contig_2226	CCL3_HUMLU	756-1796+, 3-308+	0,4.69e-21	Acetate--CoA ligase CCL3 {ECO:0000305|PubMed:23300257}	GO:0005829^cellular_component^cytosol`GO:0003987^molecular_function^acetate-CoA ligase activity`GO:0005524^molecular_function^ATP binding`GO:0047760^molecular_function^butyrate-CoA ligase activity`GO:0016405^molecular_function^CoA-ligase activity`GO:0043759^molecular_function^methylbutanoate-CoA ligase activity`GO:0050218^molecular_function^propionate-CoA ligase activity
contig_236	CCL7_HUMLU	233-778+, 750-1841+	1.12e-73,0	Probable CoA ligase CCL7 {ECO:0000305|PubMed:23300257}	GO:0005829^cellular_component^cytosol`GO:0005524^molecular_function^ATP binding`GO:0016405^molecular_function^CoA-ligase activity
contig_3169	CCR1_PETHY	1-1140+	4.63e-83	Cinnamoyl-CoA reductase 1 {ECO:0000303|PubMed:24985707, ECO:0000303|PubMed:25217505}	GO:0005737^cellular_component^cytoplasm`GO:0016621^molecular_function^cinnamoyl-CoA reductase activity`GO:0000166^molecular_function^nucleotide binding`GO:0007623^biological_process^circadian rhythm`GO:0010597^biological_process^green leaf volatile biosynthetic process`GO:0009809^biological_process^lignin biosynthetic process`GO:0009699^biological_process^phenylpropanoid biosynthetic process
contig_294	CCR12_ARATH	964-1527+, 2-598+, 468-914+	3.37e-07,6.5e-35,2.57e-48	Serine/threonine-protein kinase-like protein At1g28390	GO:0005886^cellular_component^plasma membrane`GO:0005524^molecular_function^ATP binding`GO:0106310^molecular_function^protein serine kinase activity`GO:0006468^biological_process^protein phosphorylation
contig_3834	CCR35_ARATH	1-1470+	6.11e-118	Serine/threonine-protein kinase-like protein At3g51990	GO:0005576^cellular_component^extracellular region`GO:0005886^cellular_component^plasma membrane`GO:0005524^molecular_function^ATP binding`GO:0106310^molecular_function^protein serine kinase activity`GO:0006468^biological_process^protein phosphorylation
contig_718	CCT13_ORYSJ	1-1377+	1.95e-125	Cyclin-T1-3	GO:0008024^cellular_component^cyclin/CDK positive transcription elongation factor complex`GO:0005634^cellular_component^nucleus`GO:0061575^molecular_function^cyclin-dependent protein serine/threonine kinase activator activity`GO:0016538^molecular_function^cyclin-dependent protein serine/threonine kinase regulator activity`GO:0007049^biological_process^cell cycle`GO:0051301^biological_process^cell…
contig_127	CCT14_ARATH	362-1282+	1.86e-74	Cyclin-T1-4	GO:0008024^cellular_component^cyclin/CDK positive transcription elongation factor complex`GO:0005634^cellular_component^nucleus`GO:0061575^molecular_function^cyclin-dependent protein serine/threonine kinase activator activity`GO:0016538^molecular_function^cyclin-dependent protein serine/threonine kinase regulator activity`GO:0007049^biological_process^cell cycle`GO:0051301^biological_process^cell…
contig_2894	CCU11_ARATH	1-660+	3.57e-74	Cyclin-U1-1	GO:0019901^molecular_function^protein kinase binding`GO:0007049^biological_process^cell cycle`GO:0051301^biological_process^cell division`GO:0000079^biological_process^regulation of cyclin-dependent protein serine/threonine kinase activity
contig_2108	CCX5_ARATH	575-1666+, 1-540+	5.92e-148,1.34e-39	Cation/calcium exchanger 5	GO:0016021^cellular_component^integral component of membrane`GO:0016020^cellular_component^membrane`GO:0034399^cellular_component^nuclear periphery`GO:0005886^cellular_component^plasma membrane`GO:0015297^molecular_function^antiporter activity`GO:0008324^molecular_function^cation transmembrane transporter activity`GO:0015079^molecular_function^potassium ion transmembrane transporter activity`GO:0…
contig_2940	CDA1_ARATH	1-906+	1.69e-124	Cytidine deaminase 1	GO:0005829^cellular_component^cytosol`GO:0005739^cellular_component^mitochondrion`GO:0004126^molecular_function^cytidine deaminase activity`GO:0047844^molecular_function^deoxycytidine deaminase activity`GO:0042803^molecular_function^protein homodimerization activity`GO:0008270^molecular_function^zinc ion binding`GO:0006216^biological_process^cytidine catabolic process`GO:0009972^biological_proces…
contig_562	CDC16_ARATH	1-1650+	0	Anaphase-promoting complex subunit 6	GO:0005680^cellular_component^anaphase-promoting complex`GO:0005737^cellular_component^cytoplasm`GO:0031145^biological_process^anaphase-promoting complex-dependent catabolic process`GO:0051301^biological_process^cell division`GO:0007091^biological_process^metaphase/anaphase transition of mitotic cell cycle`GO:0010087^biological_process^phloem or xylem histogenesis`GO:0045842^biological_process^po…
contig_451	CDC21_ARATH	981-1424+, 1-693+	1.32e-87,9.1e-92	Cell division cycle 20.1, cofactor of APC complex	GO:0005680^cellular_component^anaphase-promoting complex`GO:0033597^cellular_component^mitotic checkpoint complex`GO:0005634^cellular_component^nucleus`GO:0010997^molecular_function^anaphase-promoting complex binding`GO:0019900^molecular_function^kinase binding`GO:1990757^molecular_function^ubiquitin ligase activator activity`GO:0031145^biological_process^anaphase-promoting complex-dependent cata…
contig_2637	CDC21_ARATH	1-846+, 806-1429+	2.06e-125,3.52e-125	Cell division cycle 20.1, cofactor of APC complex	GO:0005680^cellular_component^anaphase-promoting complex`GO:0033597^cellular_component^mitotic checkpoint complex`GO:0005634^cellular_component^nucleus`GO:0010997^molecular_function^anaphase-promoting complex binding`GO:0019900^molecular_function^kinase binding`GO:1990757^molecular_function^ubiquitin ligase activator activity`GO:0031145^biological_process^anaphase-promoting complex-dependent cata…
contig_2735	CDI_ARATH	1-804+	2.91e-144	Protein CDI {ECO:0000305}	GO:0005829^cellular_component^cytosol`GO:0016740^molecular_function^transferase activity`GO:0009846^biological_process^pollen germination`GO:0009860^biological_process^pollen tube growth
contig_680	CDI_ARATH	1-900+	3.26e-138	Protein CDI {ECO:0000305}	GO:0005829^cellular_component^cytosol`GO:0016740^molecular_function^transferase activity`GO:0009846^biological_process^pollen germination`GO:0009860^biological_process^pollen tube growth
contig_1377	CDI8_ARATH	2-568+	1.34e-57	Cadmium-induced protein AS8	.
contig_896	CDKC2_ORYSJ	1-1506+	0	Cyclin-dependent kinase C-2	GO:0000307^cellular_component^cyclin-dependent protein kinase holoenzyme complex`GO:0005634^cellular_component^nucleus`GO:0005524^molecular_function^ATP binding`GO:0004693^molecular_function^cyclin-dependent protein serine/threonine kinase activity`GO:0106310^molecular_function^protein serine kinase activity`GO:0008353^molecular_function^RNA polymerase II CTD heptapeptide repeat kinase activity`G…
contig_335	CDKE1_ORYSJ	2-1522+	0	Cyclin-dependent kinase E-1	GO:0016592^cellular_component^mediator complex`GO:0005634^cellular_component^nucleus`GO:0005524^molecular_function^ATP binding`GO:0004693^molecular_function^cyclin-dependent protein serine/threonine kinase activity`GO:0106310^molecular_function^protein serine kinase activity`GO:0008353^molecular_function^RNA polymerase II CTD heptapeptide repeat kinase activity`GO:0006468^biological_process^prote…
contig_2620	CDKF4_ORYSJ	1-1374+	0	Cyclin-dependent kinase F-4	GO:0005737^cellular_component^cytoplasm`GO:0005634^cellular_component^nucleus`GO:0005524^molecular_function^ATP binding`GO:0004693^molecular_function^cyclin-dependent protein serine/threonine kinase activity`GO:0106310^molecular_function^protein serine kinase activity`GO:0004674^molecular_function^protein serine/threonine kinase activity`GO:0008353^molecular_function^RNA polymerase II CTD heptape…
contig_2157	CDP1_ARATH	348-848+, 760-1284+, 1214-2014+, 1977-2285+	3.75e-66,4.97e-82,6.47e-27,6.11e-25	Plastid division protein CDP1, chloroplastic	GO:0009507^cellular_component^chloroplast`GO:0009706^cellular_component^chloroplast inner membrane`GO:0016021^cellular_component^integral component of membrane`GO:0009528^cellular_component^plastid inner membrane`GO:0043621^molecular_function^protein self-association`GO:0010020^biological_process^chloroplast fission`GO:0043572^biological_process^plastid fission
contig_2183	CDPK4_ORYSJ	214-1590+	0	Calcium-dependent protein kinase 4 {ECO:0000305}	GO:0005737^cellular_component^cytoplasm`GO:0016020^cellular_component^membrane`GO:0005634^cellular_component^nucleus`GO:0005524^molecular_function^ATP binding`GO:0005509^molecular_function^calcium ion binding`GO:0009931^molecular_function^calcium-dependent protein serine/threonine kinase activity`GO:0005516^molecular_function^calmodulin binding`GO:0004683^molecular_function^calmodulin-dependent p…
contig_1102	CDPK8_ARATH	1-801+	6.81e-117	Calcium-dependent protein kinase 8	GO:0005737^cellular_component^cytoplasm`GO:0005634^cellular_component^nucleus`GO:0005886^cellular_component^plasma membrane`GO:0005524^molecular_function^ATP binding`GO:0005509^molecular_function^calcium ion binding`GO:0009931^molecular_function^calcium-dependent protein serine/threonine kinase activity`GO:0005516^molecular_function^calmodulin binding`GO:0004683^molecular_function^calmodulin-depe…
contig_3876	CDPKG_ARATH	363-1394+	0	Calcium-dependent protein kinase 16	GO:0005737^cellular_component^cytoplasm`GO:0005634^cellular_component^nucleus`GO:0005886^cellular_component^plasma membrane`GO:0005524^molecular_function^ATP binding`GO:0005509^molecular_function^calcium ion binding`GO:0009931^molecular_function^calcium-dependent protein serine/threonine kinase activity`GO:0005516^molecular_function^calmodulin binding`GO:0004683^molecular_function^calmodulin-depe…
contig_1618	CDPKJ_ORYSJ	1-1611+	0	Calcium-dependent protein kinase 19 {ECO:0000305}	GO:0005737^cellular_component^cytoplasm`GO:0016020^cellular_component^membrane`GO:0005634^cellular_component^nucleus`GO:0005524^molecular_function^ATP binding`GO:0005509^molecular_function^calcium ion binding`GO:0009931^molecular_function^calcium-dependent protein serine/threonine kinase activity`GO:0005516^molecular_function^calmodulin binding`GO:0004683^molecular_function^calmodulin-dependent p…
contig_418	CDPKT_ARATH	278-1492+	2.03e-74	Calcium-dependent protein kinase 29	GO:0005737^cellular_component^cytoplasm`GO:0005739^cellular_component^mitochondrion`GO:0005634^cellular_component^nucleus`GO:0005886^cellular_component^plasma membrane`GO:0005524^molecular_function^ATP binding`GO:0005509^molecular_function^calcium ion binding`GO:0009931^molecular_function^calcium-dependent protein serine/threonine kinase activity`GO:0005516^molecular_function^calmodulin binding`G…
contig_2504	CDS1_ARATH	2-1237+	0	Phosphatidate cytidylyltransferase 1 {ECO:0000303|PubMed:9085581}	GO:0005783^cellular_component^endoplasmic reticulum`GO:0005789^cellular_component^endoplasmic reticulum membrane`GO:0016021^cellular_component^integral component of membrane`GO:0016020^cellular_component^membrane`GO:0005634^cellular_component^nucleus`GO:0004605^molecular_function^phosphatidate cytidylyltransferase activity`GO:0016024^biological_process^CDP-diacylglycerol biosynthetic process`GO:0…
contig_96	CDS1_SOLTU	143-655+, 792-1196+	5.5e-86,1.06e-68	Phosphatidate cytidylyltransferase 1 {ECO:0000303|PubMed:9085581}	GO:0005789^cellular_component^endoplasmic reticulum membrane`GO:0016021^cellular_component^integral component of membrane`GO:0004605^molecular_function^phosphatidate cytidylyltransferase activity`GO:0016024^biological_process^CDP-diacylglycerol biosynthetic process
contig_2528	CDSP_ARATH	558-977+	7.36e-66	Thioredoxin-like protein CDSP32, chloroplastic	GO:0009507^cellular_component^chloroplast`GO:0009941^cellular_component^chloroplast envelope`GO:0009570^cellular_component^chloroplast stroma`GO:0005739^cellular_component^mitochondrion`GO:0016671^molecular_function^oxidoreductase activity, acting on a sulfur group of donors, disulfide as acceptor`GO:0045454^biological_process^cell redox homeostasis`GO:0042742^biological_process^defense response …
contig_2588	CDT1A_ARATH	1191-1880+, 1-1194+	2.54e-46,3.53e-34	CDT1-like protein a, chloroplastic	GO:0009507^cellular_component^chloroplast`GO:0005634^cellular_component^nucleus`GO:0004693^molecular_function^cyclin-dependent protein serine/threonine kinase activity`GO:0003677^molecular_function^DNA binding`GO:0070182^molecular_function^DNA polymerase binding`GO:0019901^molecular_function^protein kinase binding`GO:0009658^biological_process^chloroplast organization`GO:0051276^biological_proces…
contig_2636	CDT1A_ARATH	1-1560+	6.72e-23	CDT1-like protein a, chloroplastic	GO:0009507^cellular_component^chloroplast`GO:0005634^cellular_component^nucleus`GO:0004693^molecular_function^cyclin-dependent protein serine/threonine kinase activity`GO:0003677^molecular_function^DNA binding`GO:0070182^molecular_function^DNA polymerase binding`GO:0019901^molecular_function^protein kinase binding`GO:0009658^biological_process^chloroplast organization`GO:0051276^biological_proces…
contig_1753	CENPC_ARATH	1082-2332+	1.13e-16	Centromere protein C {ECO:0000303|PubMed:15329494}	GO:0000775^cellular_component^chromosome, centromeric region`GO:0000776^cellular_component^kinetochore`GO:0005634^cellular_component^nucleus`GO:0019237^molecular_function^centromeric DNA binding`GO:0051315^biological_process^attachment of mitotic spindle microtubules to kinetochore`GO:0051301^biological_process^cell division`GO:0051382^biological_process^kinetochore assembly`GO:0051455^biological…
contig_3141	CEP2_ARATH	1-1074+	7.21e-110	KDEL-tailed cysteine endopeptidase CEP2	GO:0005783^cellular_component^endoplasmic reticulum`GO:0005615^cellular_component^extracellular space`GO:0005764^cellular_component^lysosome`GO:0004197^molecular_function^cysteine-type endopeptidase activity`GO:0051603^biological_process^proteolysis involved in cellular protein catabolic process
contig_3786	CEPR2_ARATH	1-900+, 1098-2870+	9.86e-88,0	Receptor protein-tyrosine kinase CEPR2 {ECO:0000303|PubMed:25324386}	GO:0016021^cellular_component^integral component of membrane`GO:0005886^cellular_component^plasma membrane`GO:0005524^molecular_function^ATP binding`GO:0042277^molecular_function^peptide binding`GO:0017046^molecular_function^peptide hormone binding`GO:0001653^molecular_function^peptide receptor activity`GO:0004674^molecular_function^protein serine/threonine kinase activity`GO:0004714^molecular_fu…
contig_2541	CER7_ARATH	1-1161+	2.55e-160	Exosome complex component RRP45B {ECO:0000305}	GO:0005737^cellular_component^cytoplasm`GO:0000177^cellular_component^cytoplasmic exosome (RNase complex)`GO:0005829^cellular_component^cytosol`GO:0000176^cellular_component^nuclear exosome (RNase complex)`GO:0005634^cellular_component^nucleus`GO:0000175^molecular_function^3-5-exoribonuclease activity`GO:0003723^molecular_function^RNA binding`GO:0043928^biological_process^exonucleolytic catabolis…
contig_1968	CESA1_ORYSJ	1-2901+, 2837-3415+	0,4.95e-117	Probable cellulose synthase A catalytic subunit 1 UDP-forming	GO:0016021^cellular_component^integral component of membrane`GO:0005886^cellular_component^plasma membrane`GO:0005802^cellular_component^trans-Golgi network`GO:0016760^molecular_function^cellulose synthase (UDP-forming) activity`GO:0016759^molecular_function^cellulose synthase activity`GO:0046872^molecular_function^metal ion binding`GO:0071555^biological_process^cell wall organization`GO:0030244^…
contig_3349	CESA3_ARATH	1144-3432+, 237-1094+	0,1.29e-122	Cellulose synthase A catalytic subunit 3 UDP-forming	GO:0005768^cellular_component^endosome`GO:0005794^cellular_component^Golgi apparatus`GO:0016021^cellular_component^integral component of membrane`GO:0005886^cellular_component^plasma membrane`GO:0009506^cellular_component^plasmodesma`GO:0005802^cellular_component^trans-Golgi network`GO:0016760^molecular_function^cellulose synthase (UDP-forming) activity`GO:0016759^molecular_function^cellulose syn…
contig_376	CFM9_ARATH	140-1609+	1.95e-147	CRM-domain containing factor CFM9, mitochondrial {ECO:0000305}	GO:0005739^cellular_component^mitochondrion`GO:0003723^molecular_function^RNA binding`GO:0000373^biological_process^Group II intron splicing`GO:0140040^biological_process^mitochondrial polycistronic RNA processing`GO:0009737^biological_process^response to abscisic acid`GO:0009651^biological_process^response to salt stress`GO:0009414^biological_process^response to water deprivation
contig_2271	CFTSY_ARATH	53-1186+	0	Cell division protein FtsY homolog, chloroplastic	GO:0009570^cellular_component^chloroplast stroma`GO:0009535^cellular_component^chloroplast thylakoid membrane`GO:0016020^cellular_component^membrane`GO:0005525^molecular_function^GTP binding`GO:0003924^molecular_function^GTPase activity`GO:0046872^molecular_function^metal ion binding`GO:0005047^molecular_function^signal recognition particle binding`GO:0006605^biological_process^protein targeting`…
contig_4070	CG160_ARATH	1-342+, 329-1081+	1.78e-33,8.21e-110	Protein CONSERVED ONLY IN THE GREEN LINEAGE 160, chloroplastic {ECO:0000303|PubMed:24664203}	GO:0009534^cellular_component^chloroplast thylakoid`GO:0009535^cellular_component^chloroplast thylakoid membrane`GO:0016021^cellular_component^integral component of membrane`GO:0033614^biological_process^chloroplast proton-transporting ATP synthase complex assembly
contig_2608	CGR2_ARATH	1-786+	1.62e-124	Probable pectin methylesterase CGR2 {ECO:0000303|PubMed:25704846}	GO:0009535^cellular_component^chloroplast thylakoid membrane`GO:0005829^cellular_component^cytosol`GO:0005768^cellular_component^endosome`GO:0005794^cellular_component^Golgi apparatus`GO:0005797^cellular_component^Golgi medial cisterna`GO:0000139^cellular_component^Golgi membrane`GO:0016021^cellular_component^integral component of membrane`GO:0005886^cellular_component^plasma membrane`GO:0005802^…
contig_3882	CHIP_ARATH	255-995+	6.3e-112	E3 ubiquitin-protein ligase CHIP {ECO:0000305}	GO:0005737^cellular_component^cytoplasm`GO:0051087^molecular_function^chaperone binding`GO:0061630^molecular_function^ubiquitin protein ligase activity`GO:0004842^molecular_function^ubiquitin-protein transferase activity`GO:0071218^biological_process^cellular response to misfolded protein`GO:0045862^biological_process^positive regulation of proteolysis`GO:0043161^biological_process^proteasome-med…
contig_2551	CHLH_ARATH	3-1319+, 3862-4167+, 1377-3680+	0,8.93e-61,0	Magnesium-chelatase subunit ChlH, chloroplastic	GO:0009507^cellular_component^chloroplast`GO:0009706^cellular_component^chloroplast inner membrane`GO:0009570^cellular_component^chloroplast stroma`GO:0010007^cellular_component^magnesium chelatase complex`GO:0005739^cellular_component^mitochondrion`GO:0009536^cellular_component^plastid`GO:0005524^molecular_function^ATP binding`GO:0016851^molecular_function^magnesium chelatase activity`GO:0003729…
contig_1668	CHLM_ARATH	490-1032+	9.67e-104	Magnesium protoporphyrin IX methyltransferase, chloroplastic	GO:0009507^cellular_component^chloroplast`GO:0009941^cellular_component^chloroplast envelope`GO:0031969^cellular_component^chloroplast membrane`GO:0009534^cellular_component^chloroplast thylakoid`GO:0009535^cellular_component^chloroplast thylakoid membrane`GO:0005829^cellular_component^cytosol`GO:0046406^molecular_function^magnesium protoporphyrin IX methyltransferase activity`GO:0008168^molecula…
contig_264	CHR35_ARATH	891-1199+, 269-931+, 1171-2637+	1.14e-18,1.33e-08,0	Protein CHROMATIN REMODELING 35 {ECO:0000303|PubMed:16547115, ECO:0000303|PubMed:23770592}	GO:0005634^cellular_component^nucleus`GO:0005721^cellular_component^pericentric heterochromatin`GO:0090577^cellular_component^RNA polymerase IV transcription regulator complex`GO:0000419^cellular_component^RNA polymerase V complex`GO:0005524^molecular_function^ATP binding`GO:0003677^molecular_function^DNA binding`GO:0004386^molecular_function^helicase activity`GO:0016787^molecular_function^hydrol…
contig_3530	CHR4_ARATH	1-1143+, 1113-4586+	1.75e-173,0	Protein CHROMATIN REMODELING 4 {ECO:0000303|PubMed:16547115}	GO:0005634^cellular_component^nucleus`GO:0009506^cellular_component^plasmodesma`GO:0005524^molecular_function^ATP binding`GO:0003677^molecular_function^DNA binding`GO:0004386^molecular_function^helicase activity`GO:0016787^molecular_function^hydrolase activity`GO:0046872^molecular_function^metal ion binding`GO:0006325^biological_process^chromatin organization
contig_2324	CHSY_BETPN	1-1143+	0	Chalcone synthase	GO:0016210^molecular_function^naringenin-chalcone synthase activity`GO:0009813^biological_process^flavonoid biosynthetic process
contig_101	CHUP1_ARATH	345-1355+	2.4e-84	Protein CHUP1, chloroplastic	GO:0009507^cellular_component^chloroplast`GO:0009707^cellular_component^chloroplast outer membrane`GO:0005829^cellular_component^cytosol`GO:0009658^biological_process^chloroplast organization`GO:0009902^biological_process^chloroplast relocation
contig_992	CID11_ARATH	458-988+	8.98e-102	Polyadenylate-binding protein-interacting protein 11	GO:0005634^cellular_component^nucleus`GO:0003723^molecular_function^RNA binding
contig_488	CID4_ARATH	1-1812+	1.79e-119	Polyadenylate-binding protein-interacting protein 4	GO:0010494^cellular_component^cytoplasmic stress granule`GO:0003729^molecular_function^mRNA binding`GO:0003723^molecular_function^RNA binding`GO:0010603^biological_process^regulation of cytoplasmic mRNA processing body assembly`GO:0034063^biological_process^stress granule assembly
contig_4079	CIP1_ARATH	1-1821+, 2071-3243+	1.86e-38,1.13e-19	COP1-interactive protein 1 {ECO:0000303|PubMed:7753789}	GO:0005856^cellular_component^cytoskeleton`GO:0005829^cellular_component^cytosol`GO:0005886^cellular_component^plasma membrane`GO:0009536^cellular_component^plastid`GO:0005774^cellular_component^vacuolar membrane`GO:0005773^cellular_component^vacuole`GO:0003779^molecular_function^actin binding`GO:0009738^biological_process^abscisic acid-activated signaling pathway`GO:0071215^biological_process^ce…
contig_1846	CIP7_ARATH	1-573+	1.26e-26	COP1-interacting protein 7 {ECO:0000303|PubMed:9668129}	GO:0005634^cellular_component^nucleus`GO:0005886^cellular_component^plasma membrane`GO:0009718^biological_process^anthocyanin-containing compound biosynthetic process`GO:0015995^biological_process^chlorophyll biosynthetic process`GO:0045893^biological_process^positive regulation of transcription, DNA-templated`GO:0009416^biological_process^response to light stimulus
contig_3563	CIP7_ARATH	69-1010+, 929-2908+	3.22e-81,1.6e-43	COP1-interacting protein 7 {ECO:0000303|PubMed:9668129}	GO:0005634^cellular_component^nucleus`GO:0005886^cellular_component^plasma membrane`GO:0009718^biological_process^anthocyanin-containing compound biosynthetic process`GO:0015995^biological_process^chlorophyll biosynthetic process`GO:0045893^biological_process^positive regulation of transcription, DNA-templated`GO:0009416^biological_process^response to light stimulus
contig_4097	CIP7_ARATH	1-396+	4.66e-09	COP1-interacting protein 7 {ECO:0000303|PubMed:9668129}	GO:0005634^cellular_component^nucleus`GO:0005886^cellular_component^plasma membrane`GO:0009718^biological_process^anthocyanin-containing compound biosynthetic process`GO:0015995^biological_process^chlorophyll biosynthetic process`GO:0045893^biological_process^positive regulation of transcription, DNA-templated`GO:0009416^biological_process^response to light stimulus
contig_2626	CIP73_LOTJA	1-993+, 1010-2077+	2.44e-87,2.06e-38	Ubiquitin-like domain-containing protein CIP73 {ECO:0000305}	GO:0005634^cellular_component^nucleus`GO:0009877^biological_process^nodulation
contig_2996	CIP73_LOTJA	146-895+, 675-1865+	1.57e-26,8.29e-24	Ubiquitin-like domain-containing protein CIP73 {ECO:0000305}	GO:0005634^cellular_component^nucleus`GO:0009877^biological_process^nodulation
contig_2901	CIPK6_ARATH	2-1276+	0	CBL-interacting serine/threonine-protein kinase 6	GO:0005783^cellular_component^endoplasmic reticulum`GO:0005524^molecular_function^ATP binding`GO:0106310^molecular_function^protein serine kinase activity`GO:0010540^biological_process^basipetal auxin transport`GO:0042538^biological_process^hyperosmotic salinity response`GO:0009651^biological_process^response to salt stress`GO:0009414^biological_process^response to water deprivation`GO:0007165^bi…
contig_2853	CIPK9_ARATH	208-1515+	0	CBL-interacting serine/threonine-protein kinase 9	GO:0005737^cellular_component^cytoplasm`GO:0005634^cellular_component^nucleus`GO:0005524^molecular_function^ATP binding`GO:0106310^molecular_function^protein serine kinase activity`GO:0051365^biological_process^cellular response to potassium ion starvation`GO:0055075^biological_process^potassium ion homeostasis`GO:0043266^biological_process^regulation of potassium ion transport`GO:0009409^biologi…
contig_900	CIPKC_ARATH	2-370+	4.51e-51	CBL-interacting serine/threonine-protein kinase 12	GO:0005524^molecular_function^ATP binding`GO:0106310^molecular_function^protein serine kinase activity`GO:0007165^biological_process^signal transduction
contig_1935	CIPKI_ORYSJ	1-543+, 653-1372+	8.28e-98,7.73e-95	CBL-interacting protein kinase 18	GO:0005524^molecular_function^ATP binding`GO:0106310^molecular_function^protein serine kinase activity`GO:0007165^biological_process^signal transduction
contig_2519	CIPKW_ORYSJ	1-1332+	0	CBL-interacting protein kinase 32	GO:0005737^cellular_component^cytoplasm`GO:0005634^cellular_component^nucleus`GO:0005524^molecular_function^ATP binding`GO:0106310^molecular_function^protein serine kinase activity`GO:0004674^molecular_function^protein serine/threonine kinase activity`GO:0035556^biological_process^intracellular signal transduction`GO:0006468^biological_process^protein phosphorylation
contig_1217	CITRX_SOLLC	3-638+	5.18e-75	Thioredoxin-like protein CITRX, chloroplastic {ECO:0000305}	GO:0009507^cellular_component^chloroplast`GO:0009579^cellular_component^thylakoid`GO:0015036^molecular_function^disulfide oxidoreductase activity`GO:0015035^molecular_function^protein-disulfide reductase activity`GO:0045454^biological_process^cell redox homeostasis`GO:0009657^biological_process^plastid organization
contig_2397	CKB21_ARATH	233-871+	1.14e-129	Cyclin-dependent kinase B2-1	GO:0000307^cellular_component^cyclin-dependent protein kinase holoenzyme complex`GO:0005737^cellular_component^cytoplasm`GO:0005634^cellular_component^nucleus`GO:0005524^molecular_function^ATP binding`GO:0030332^molecular_function^cyclin binding`GO:0004693^molecular_function^cyclin-dependent protein serine/threonine kinase activity`GO:0106310^molecular_function^protein serine kinase activity`GO:0…
contig_3738	CKL10_ARATH	1-1338+	0	Casein kinase 1-like protein 10 {ECO:0000305}	GO:0005737^cellular_component^cytoplasm`GO:0005634^cellular_component^nucleus`GO:0009506^cellular_component^plasmodesma`GO:0005524^molecular_function^ATP binding`GO:0106310^molecular_function^protein serine kinase activity`GO:0004674^molecular_function^protein serine/threonine kinase activity`GO:0006897^biological_process^endocytosis`GO:0018105^biological_process^peptidyl-serine phosphorylation
contig_2376	CKL3_ARATH	320-1282+	9.41e-154	Casein kinase 1-like protein 3 {ECO:0000305}	GO:0005737^cellular_component^cytoplasm`GO:0005634^cellular_component^nucleus`GO:0005524^molecular_function^ATP binding`GO:0106310^molecular_function^protein serine kinase activity`GO:0004674^molecular_function^protein serine/threonine kinase activity`GO:0009785^biological_process^blue light signaling pathway`GO:0006897^biological_process^endocytosis`GO:0018105^biological_process^peptidyl-serine …
contig_4133	CLCC_ARATH	1-2424+	0	Chloride channel protein CLC-c	GO:0034707^cellular_component^chloride channel complex`GO:0043231^cellular_component^intracellular membrane-bounded organelle`GO:0009705^cellular_component^plant-type vacuole membrane`GO:0009536^cellular_component^plastid`GO:0005774^cellular_component^vacuolar membrane`GO:0015108^molecular_function^chloride transmembrane transporter activity`GO:0005247^molecular_function^voltage-gated chloride ch…
contig_1029	CLP1_ARATH	62-1354+	0	Protein CLP1 homolog {ECO:0000255|HAMAP-Rule:MF_03035}	GO:0005849^cellular_component^mRNA cleavage factor complex`GO:0005634^cellular_component^nucleus`GO:0005524^molecular_function^ATP binding`GO:0051731^molecular_function^polynucleotide 5-hydroxyl-kinase activity`GO:0009908^biological_process^flower development`GO:0006378^biological_process^mRNA polyadenylation`GO:0006397^biological_process^mRNA processing`GO:0048827^biological_process^phyllome dev…
contig_3019	CLPAA_SOLLC	1-2496+	0	ATP-dependent Clp protease ATP-binding subunit ClpA homolog CD4A, chloroplastic	GO:0009507^cellular_component^chloroplast`GO:0005524^molecular_function^ATP binding
contig_2503	CLPB3_ARATH	475-3135+	0	Chaperone protein ClpB3, chloroplastic	GO:0009507^cellular_component^chloroplast`GO:0009570^cellular_component^chloroplast stroma`GO:0005737^cellular_component^cytoplasm`GO:0009536^cellular_component^plastid`GO:0009532^cellular_component^plastid stroma`GO:0005524^molecular_function^ATP binding`GO:0034605^biological_process^cellular response to heat`GO:0009658^biological_process^chloroplast organization`GO:0042026^biological_process^pr…
contig_2573	CLPP5_ARATH	370-1056+, 201-827+	5.73e-50,2.85e-86	ATP-dependent Clp protease proteolytic subunit 5, chloroplastic {ECO:0000303|PubMed:11299370}	GO:0009507^cellular_component^chloroplast`GO:0009941^cellular_component^chloroplast envelope`GO:0009570^cellular_component^chloroplast stroma`GO:0009534^cellular_component^chloroplast thylakoid`GO:0009840^cellular_component^chloroplastic endopeptidase Clp complex`GO:0009368^cellular_component^endopeptidase Clp complex`GO:0005576^cellular_component^extracellular region`GO:0009532^cellular_componen…
contig_2765	CLPP6_ARATH	84-1598+	1.26e-130	ATP-dependent Clp protease proteolytic subunit 6, chloroplastic {ECO:0000303|PubMed:11299370}	GO:0009570^cellular_component^chloroplast stroma`GO:0009368^cellular_component^endopeptidase Clp complex`GO:0004176^molecular_function^ATP-dependent peptidase activity`GO:0051117^molecular_function^ATPase binding`GO:0004252^molecular_function^serine-type endopeptidase activity`GO:0006515^biological_process^protein quality control for misfolded or incompletely synthesized proteins
contig_1657	CLPR2_ARATH	207-794+	9.23e-77	ATP-dependent Clp protease proteolytic subunit-related protein 2, chloroplastic {ECO:0000303|PubMed:11299370}	GO:0009507^cellular_component^chloroplast`GO:0009941^cellular_component^chloroplast envelope`GO:0009570^cellular_component^chloroplast stroma`GO:0009534^cellular_component^chloroplast thylakoid`GO:0009840^cellular_component^chloroplastic endopeptidase Clp complex`GO:0009368^cellular_component^endopeptidase Clp complex`GO:0005576^cellular_component^extracellular region`GO:0010287^cellular_componen…
contig_2634	CLPR4_ARATH	2-1033+	2.8e-120	ATP-dependent Clp protease proteolytic subunit-related protein 4, chloroplastic {ECO:0000303|PubMed:11299370}	GO:0009507^cellular_component^chloroplast`GO:0009941^cellular_component^chloroplast envelope`GO:0009570^cellular_component^chloroplast stroma`GO:0005829^cellular_component^cytosol`GO:0009368^cellular_component^endopeptidase Clp complex`GO:0009536^cellular_component^plastid`GO:0009532^cellular_component^plastid stroma`GO:0004176^molecular_function^ATP-dependent peptidase activity`GO:0051117^molecu…
contig_137	CLT2_ARATH	539-1375+	1.53e-109	Protein CLT2, chloroplastic {ECO:0000303|PubMed:20080670}	GO:0009507^cellular_component^chloroplast`GO:0031969^cellular_component^chloroplast membrane`GO:0016021^cellular_component^integral component of membrane`GO:0009536^cellular_component^plastid`GO:0002229^biological_process^defense response to oomycetes`GO:0034635^biological_process^glutathione transport`GO:0046686^biological_process^response to cadmium ion
contig_330	CLT3_ARATH	1-1422+	1.55e-160	Protein CLT3, chloroplastic {ECO:0000303|PubMed:20080670}	GO:0031969^cellular_component^chloroplast membrane`GO:0016021^cellular_component^integral component of membrane`GO:0009536^cellular_component^plastid`GO:0002229^biological_process^defense response to oomycetes`GO:0034635^biological_process^glutathione transport`GO:0046686^biological_process^response to cadmium ion
contig_1639	CLU_ARATH	3309-3842+, 3056-3445+, 1-2769+	1.75e-64,1.92e-38,0	Clustered mitochondria protein {ECO:0000305|PubMed:14617080}	GO:0005737^cellular_component^cytoplasm`GO:0019750^biological_process^chloroplast localization`GO:0048312^biological_process^intracellular distribution of mitochondria
contig_2937	CM1_PETHY	559-1179+	3.77e-116	Chorismate mutase 1, chloroplastic {ECO:0000303|PubMed:19811620}	GO:0009570^cellular_component^chloroplast stroma`GO:0004106^molecular_function^chorismate mutase activity`GO:0009073^biological_process^aromatic amino acid family biosynthetic process`GO:0008652^biological_process^cellular amino acid biosynthetic process`GO:0046417^biological_process^chorismate metabolic process`GO:0010597^biological_process^green leaf volatile biosynthetic process
contig_3903	CML10_ORYSJ	798-184-	1.18e-53	Probable calcium-binding protein CML10	GO:0005509^molecular_function^calcium ion binding
contig_1751	CML17_ARATH	1-363+	7.38e-49	Probable calcium-binding protein CML17	GO:0005509^molecular_function^calcium ion binding`GO:0030234^molecular_function^enzyme regulator activity
contig_3290	CML4_ARATH	285-776+	2.78e-49	Calmodulin-like protein 4	GO:0012505^cellular_component^endomembrane system`GO:0031303^cellular_component^integral component of endosome membrane`GO:0005509^molecular_function^calcium ion binding
contig_4162	CMT3_ORYSJ	233-1807+	3.12e-175	DNA (cytosine-5)-methyltransferase CMT3 {ECO:0000305}	GO:0005634^cellular_component^nucleus`GO:0003682^molecular_function^chromatin binding`GO:0003886^molecular_function^DNA (cytosine-5-)-methyltransferase activity`GO:0003677^molecular_function^DNA binding`GO:0032776^biological_process^DNA methylation on cytosine`GO:0010216^biological_process^maintenance of DNA methylation
contig_777	CMTA2_ARATH	1-3171+	0	Calmodulin-binding transcription activator 2 {ECO:0000303|PubMed:11925432}	GO:0005634^cellular_component^nucleus`GO:0005516^molecular_function^calmodulin binding`GO:0003700^molecular_function^DNA-binding transcription factor activity`GO:0003690^molecular_function^double-stranded DNA binding`GO:0000976^molecular_function^transcription cis-regulatory region binding`GO:0003712^molecular_function^transcription coregulator activity`GO:0071275^biological_process^cellular resp…
contig_3734	CMTA3_ARATH	1973-3262+, 1-2034+	2.74e-160,1.85e-145	Calmodulin-binding transcription activator 3 {ECO:0000303|PubMed:11925432}	GO:0005634^cellular_component^nucleus`GO:0005516^molecular_function^calmodulin binding`GO:0003700^molecular_function^DNA-binding transcription factor activity`GO:0003690^molecular_function^double-stranded DNA binding`GO:0043565^molecular_function^sequence-specific DNA binding`GO:0003712^molecular_function^transcription coregulator activity`GO:0070417^biological_process^cellular response to cold`G…
contig_3843	CMTA5_ARATH	1-2592+	0	Calmodulin-binding transcription activator 5 {ECO:0000303|PubMed:11925432}	GO:0005634^cellular_component^nucleus`GO:0005516^molecular_function^calmodulin binding`GO:0003700^molecular_function^DNA-binding transcription factor activity`GO:0003690^molecular_function^double-stranded DNA binding`GO:0043565^molecular_function^sequence-specific DNA binding`GO:0003712^molecular_function^transcription coregulator activity`GO:0070417^biological_process^cellular response to cold`G…
contig_2575	CNBL1_ARATH	1-639+	8.01e-128	Calcineurin B-like protein 1	GO:0005737^cellular_component^cytoplasm`GO:0005829^cellular_component^cytosol`GO:0005886^cellular_component^plasma membrane`GO:0090406^cellular_component^pollen tube`GO:0005509^molecular_function^calcium ion binding`GO:0019900^molecular_function^kinase binding`GO:0009738^biological_process^abscisic acid-activated signaling pathway`GO:0019722^biological_process^calcium-mediated signaling`GO:000986…
contig_2842	CNBL3_ORYSJ	1-678+	1.29e-152	Calcineurin B-like protein 3	GO:0005509^molecular_function^calcium ion binding
contig_642	CNDH2_ARATH	377-1828+, 1-408+	8.95e-122,9.31e-42	Condensin-2 complex subunit H2	GO:0000793^cellular_component^condensed chromosome`GO:0000796^cellular_component^condensin complex`GO:0005730^cellular_component^nucleolus`GO:0005634^cellular_component^nucleus`GO:0003682^molecular_function^chromatin binding`GO:0010032^biological_process^meiotic chromosome condensation`GO:0051306^biological_process^mitotic sister chromatid separation`GO:0045739^biological_process^positive regulat…
contig_3643	CNG17_ARATH	1264-2253+	2.6e-176	Cyclic nucleotide-gated ion channel 17 {ECO:0000303|PubMed:11500563}	GO:0016021^cellular_component^integral component of membrane`GO:0005886^cellular_component^plasma membrane`GO:0005516^molecular_function^calmodulin binding`GO:0030552^molecular_function^cAMP binding`GO:0030553^molecular_function^cGMP binding`GO:0005249^molecular_function^voltage-gated potassium channel activity
contig_1737	CNGC1_ARATH	1568-2167+, 1-645+, 870-1463+	6.02e-82,8.87e-72,2.8e-96	Cyclic nucleotide-gated ion channel 1	GO:0016021^cellular_component^integral component of membrane`GO:0005886^cellular_component^plasma membrane`GO:0005516^molecular_function^calmodulin binding`GO:0030552^molecular_function^cAMP binding`GO:0030553^molecular_function^cGMP binding`GO:0005216^molecular_function^ion channel activity
contig_1387	CNGC2_ARATH	1-2124+	0	Cyclic nucleotide-gated ion channel 2	GO:0016021^cellular_component^integral component of membrane`GO:0005886^cellular_component^plasma membrane`GO:0005262^molecular_function^calcium channel activity`GO:0005516^molecular_function^calmodulin binding`GO:0030552^molecular_function^cAMP binding`GO:0030553^molecular_function^cGMP binding`GO:0005222^molecular_function^intracellular cAMP-activated cation channel activity`GO:0005221^molecula…
contig_3179	CNIF1_ARATH	1-879+, 791-1384+	1.06e-143,4.07e-100	Cysteine desulfurase 1, chloroplastic {ECO:0000303|PubMed:12033984}	GO:0009507^cellular_component^chloroplast`GO:0009570^cellular_component^chloroplast stroma`GO:0031071^molecular_function^cysteine desulfurase activity`GO:0030170^molecular_function^pyridoxal phosphate binding`GO:0009000^molecular_function^selenocysteine lyase activity`GO:0006534^biological_process^cysteine metabolic process`GO:0018283^biological_process^iron incorporation into metallo-sulfur clus…
contig_726	CNIH1_ARATH	1-330+	6.01e-32	Protein cornichon homolog 1	GO:0016021^cellular_component^integral component of membrane`GO:0016192^biological_process^vesicle-mediated transport
contig_3797	CNR7_MAIZE	1-366+	6.33e-20	Cell number regulator 7	GO:0016021^cellular_component^integral component of membrane
contig_1468	CNX1_ARATH	644-1981+, 1-687+	0,1.04e-101	Molybdopterin biosynthesis protein CNX1	GO:0005737^cellular_component^cytoplasm`GO:0005829^cellular_component^cytosol`GO:0005524^molecular_function^ATP binding`GO:0030151^molecular_function^molybdenum ion binding`GO:0061598^molecular_function^molybdopterin adenylyltransferase activity`GO:0061599^molecular_function^molybdopterin molybdotransferase activity`GO:0008940^molecular_function^nitrate reductase activity`GO:0009734^biological_pr…
contig_31	CNX2_ARATH	734-1240+	3.94e-100	GTP 3,8-cyclase, mitochondrial	GO:0009507^cellular_component^chloroplast`GO:0005759^cellular_component^mitochondrial matrix`GO:0005739^cellular_component^mitochondrion`GO:0019008^cellular_component^molybdopterin synthase complex`GO:0051539^molecular_function^4 iron, 4 sulfur cluster binding`GO:0061798^molecular_function^GTP 3,8-cyclase activity`GO:0005525^molecular_function^GTP binding`GO:0046872^molecular_function^metal ion b…
contig_679	CNX3_ARATH	1-663+	3.71e-81	Cyclic pyranopterin monophosphate synthase, mitochondrial	GO:0009507^cellular_component^chloroplast`GO:0005759^cellular_component^mitochondrial matrix`GO:0005739^cellular_component^mitochondrion`GO:0061799^molecular_function^cyclic pyranopterin monophosphate synthase activity`GO:0006777^biological_process^Mo-molybdopterin cofactor biosynthetic process
contig_1826	COAC1_MAIZE	308-1000+	5.08e-115	Mitochondrial carrier protein CoAc1 {ECO:0000305}	GO:0016021^cellular_component^integral component of membrane`GO:0005743^cellular_component^mitochondrial inner membrane`GO:0015228^molecular_function^coenzyme A transmembrane transporter activity`GO:1990559^biological_process^mitochondrial coenzyme A transmembrane transport
contig_3635	COAC2_MAIZE	110-802+	4.23e-122	Mitochondrial carrier protein CoAc2 {ECO:0000305}	GO:0016021^cellular_component^integral component of membrane`GO:0005743^cellular_component^mitochondrial inner membrane`GO:0015228^molecular_function^coenzyme A transmembrane transporter activity`GO:1990559^biological_process^mitochondrial coenzyme A transmembrane transport
contig_675	COAD_ARATH	2-616+	1.1e-82	Phosphopantetheine adenylyltransferase	GO:0005829^cellular_component^cytosol`GO:0005524^molecular_function^ATP binding`GO:0004140^molecular_function^dephospho-CoA kinase activity`GO:0004595^molecular_function^pantetheine-phosphate adenylyltransferase activity`GO:0015937^biological_process^coenzyme A biosynthetic process`GO:0006629^biological_process^lipid metabolic process`GO:0019915^biological_process^lipid storage`GO:0080020^biologi…
contig_3804	COAE_ARATH	1-312+	1.77e-46	Dephospho-CoA kinase	GO:0009507^cellular_component^chloroplast`GO:0005777^cellular_component^peroxisome`GO:0005773^cellular_component^vacuole`GO:0005524^molecular_function^ATP binding`GO:0004140^molecular_function^dephospho-CoA kinase activity`GO:0015937^biological_process^coenzyme A biosynthetic process
contig_3283	COG3_ARATH	1-2178+	0	Conserved oligomeric Golgi complex subunit 3 {ECO:0000303|PubMed:27448097}	GO:0005801^cellular_component^cis-Golgi network`GO:0005829^cellular_component^cytosol`GO:0000139^cellular_component^Golgi membrane`GO:0017119^cellular_component^Golgi transport complex`GO:0042803^molecular_function^protein homodimerization activity`GO:0007030^biological_process^Golgi organization`GO:0048193^biological_process^Golgi vesicle transport`GO:0006891^biological_process^intra-Golgi vesic…
contig_314	COG4_ARATH	976-2265+, 1-747+	0,7.09e-104	Conserved oligomeric Golgi complex subunit 4 {ECO:0000303|PubMed:27448097}	GO:0000139^cellular_component^Golgi membrane`GO:0015031^biological_process^protein transport
contig_834	COG5_ARATH	1329-2141+, 746-1492+, 1-759+, 1966-2607+	9.76e-112,9.14e-88,1.38e-35,1.38e-80	Conserved oligomeric Golgi complex subunit 5 {ECO:0000303|PubMed:27448097}	GO:0005829^cellular_component^cytosol`GO:0000139^cellular_component^Golgi membrane`GO:0017119^cellular_component^Golgi transport complex`GO:0005739^cellular_component^mitochondrion`GO:0042803^molecular_function^protein homodimerization activity`GO:0006891^biological_process^intra-Golgi vesicle-mediated transport
contig_3387	COG6_ARATH	1-1491+	0	Conserved oligomeric Golgi complex subunit 6 {ECO:0000303|PubMed:27448097}	GO:0005829^cellular_component^cytosol`GO:0005794^cellular_component^Golgi apparatus`GO:0000139^cellular_component^Golgi membrane`GO:0017119^cellular_component^Golgi transport complex`GO:0007030^biological_process^Golgi organization`GO:0006891^biological_process^intra-Golgi vesicle-mediated transport`GO:0009860^biological_process^pollen tube growth`GO:0015031^biological_process^protein transport
contig_3253	COG8_ARATH	1-660+, 668-1213+	1.08e-106,1.3e-96	Conserved oligomeric Golgi complex subunit 8 {ECO:0000303|PubMed:27448097}	GO:0000139^cellular_component^Golgi membrane`GO:0017119^cellular_component^Golgi transport complex`GO:0009506^cellular_component^plasmodesma`GO:0042803^molecular_function^protein homodimerization activity`GO:0007030^biological_process^Golgi organization`GO:0048193^biological_process^Golgi vesicle transport`GO:0006891^biological_process^intra-Golgi vesicle-mediated transport`GO:0009860^biological_…
contig_130	COIL_ARATH	698-1354+, 1-369+	1.63e-21,1.02e-23	Coilin {ECO:0000303|PubMed:16624863}	GO:0015030^cellular_component^Cajal body`GO:0030619^molecular_function^U1 snRNA binding`GO:0030620^molecular_function^U2 snRNA binding`GO:0006396^biological_process^RNA processing`GO:0000387^biological_process^spliceosomal snRNP assembly
contig_2780	COL10_ARATH	764-1186+, 2-361+	1.33e-48,8.03e-26	Zinc finger protein CONSTANS-LIKE 10	GO:0005634^cellular_component^nucleus`GO:0005886^cellular_component^plasma membrane`GO:0003700^molecular_function^DNA-binding transcription factor activity`GO:0008270^molecular_function^zinc ion binding
contig_2240	COL13_ARATH	1-762+, 737-1147+	1.28e-58,2.2e-15	Zinc finger protein CONSTANS-LIKE 13	GO:0005634^cellular_component^nucleus`GO:0003700^molecular_function^DNA-binding transcription factor activity`GO:0000976^molecular_function^transcription cis-regulatory region binding`GO:0008270^molecular_function^zinc ion binding`GO:0006355^biological_process^regulation of transcription, DNA-templated`GO:0009637^biological_process^response to blue light`GO:0010218^biological_process^response to …
contig_3814	COL4_ARATH	575-928+, 1-591+	1.81e-06,1.19e-55	Zinc finger protein CONSTANS-LIKE 4	GO:0005634^cellular_component^nucleus`GO:0008270^molecular_function^zinc ion binding`GO:0009909^biological_process^regulation of flower development
contig_552	COMT1_CLABR	269-1135+	3.38e-163	Caffeic acid 3-O-methyltransferase	GO:0047763^molecular_function^caffeate O-methyltransferase activity`GO:0046983^molecular_function^protein dimerization activity`GO:0009809^biological_process^lignin biosynthetic process`GO:0032259^biological_process^methylation
contig_1303	COPA1_ARATH	1-3642+	0	Coatomer subunit alpha-1	GO:0030126^cellular_component^COPI vesicle coat`GO:0005829^cellular_component^cytosol`GO:0000139^cellular_component^Golgi membrane`GO:0005634^cellular_component^nucleus`GO:0005886^cellular_component^plasma membrane`GO:0005198^molecular_function^structural molecule activity`GO:0006888^biological_process^endoplasmic reticulum to Golgi vesicle-mediated transport`GO:0006891^biological_process^intra-G…
contig_1429	COPA3_ORYSJ	3-3833+	0	Coatomer subunit alpha-3	GO:0030126^cellular_component^COPI vesicle coat`GO:0000139^cellular_component^Golgi membrane`GO:0005198^molecular_function^structural molecule activity`GO:0006888^biological_process^endoplasmic reticulum to Golgi vesicle-mediated transport`GO:0006891^biological_process^intra-Golgi vesicle-mediated transport`GO:0006886^biological_process^intracellular protein transport`GO:0006890^biological_proces…
contig_3785	COQ3_ARATH	1-810+	1.61e-109	Ubiquinone biosynthesis O-methyltransferase, mitochondrial {ECO:0000255|HAMAP-Rule:MF_03190}	GO:0031314^cellular_component^extrinsic component of mitochondrial inner membrane`GO:0005740^cellular_component^mitochondrial envelope`GO:0008425^molecular_function^2-polyprenyl-6-methoxy-1,4-benzoquinone methyltransferase activity`GO:0010420^molecular_function^3,4-dihydroxy-5-polyprenylbenzoic acid O-methyltransferase activity`GO:0008689^molecular_function^3-demethylubiquinone-9 3-O-methyltransf…
contig_527	COR27_ARATH	1-849+	1.07e-16	Cold-regulated protein 27 {ECO:0000303|PubMed:19566593}	GO:0005634^cellular_component^nucleus`GO:0045892^biological_process^negative regulation of transcription, DNA-templated`GO:0042752^biological_process^regulation of circadian rhythm`GO:2000028^biological_process^regulation of photoperiodism, flowering`GO:0009737^biological_process^response to abscisic acid`GO:0009646^biological_process^response to absence of light`GO:0009637^biological_process^res…
contig_3277	COV1_ARATH	392-835+	1.82e-77	Protein CONTINUOUS VASCULAR RING 1 {ECO:0000303|PubMed:12668628}	GO:0005794^cellular_component^Golgi apparatus`GO:0016021^cellular_component^integral component of membrane`GO:0010222^biological_process^stem vascular tissue pattern formation
contig_1111	COX11_ARATH	473-790+	1.36e-62	Cytochrome c oxidase assembly protein COX11, mitochondrial	GO:0032592^cellular_component^integral component of mitochondrial membrane`GO:0031304^cellular_component^intrinsic component of mitochondrial inner membrane`GO:0005739^cellular_component^mitochondrion`GO:0005507^molecular_function^copper ion binding`GO:0043621^molecular_function^protein self-association`GO:0009846^biological_process^pollen germination`GO:1904960^biological_process^positive regula…
contig_3409	CP1_ARATH	1-381+	1.81e-15	Calcium-binding protein CP1	GO:0005829^cellular_component^cytosol`GO:0009536^cellular_component^plastid`GO:0005509^molecular_function^calcium ion binding`GO:0042538^biological_process^hyperosmotic salinity response
contig_3479	CP18A_ARATH	1-543+	1.3e-91	Peptidyl-prolyl cis-trans isomerase CYP18-1	GO:0005737^cellular_component^cytoplasm`GO:0003755^molecular_function^peptidyl-prolyl cis-trans isomerase activity`GO:0006457^biological_process^protein folding`GO:0000413^biological_process^protein peptidyl-prolyl isomerization
contig_2799	CP21D_ARATH	537-902+	4.67e-45	Peptidyl-prolyl cis-trans isomerase CYP21-4	GO:0005768^cellular_component^endosome`GO:0005794^cellular_component^Golgi apparatus`GO:0005797^cellular_component^Golgi medial cisterna`GO:0016021^cellular_component^integral component of membrane`GO:0005886^cellular_component^plasma membrane`GO:0005802^cellular_component^trans-Golgi network`GO:0003755^molecular_function^peptidyl-prolyl cis-trans isomerase activity
contig_1689	CP21D_ARATH	182-703+	5.64e-64	Peptidyl-prolyl cis-trans isomerase CYP21-4	GO:0005768^cellular_component^endosome`GO:0005794^cellular_component^Golgi apparatus`GO:0005797^cellular_component^Golgi medial cisterna`GO:0016021^cellular_component^integral component of membrane`GO:0005886^cellular_component^plasma membrane`GO:0005802^cellular_component^trans-Golgi network`GO:0003755^molecular_function^peptidyl-prolyl cis-trans isomerase activity
contig_1047	CP41A_ARATH	464-856+, 900-1319+	1.3e-67,4.72e-80	Chloroplast stem-loop binding protein of 41 kDa a, chloroplastic	GO:0048046^cellular_component^apoplast`GO:0009507^cellular_component^chloroplast`GO:0009941^cellular_component^chloroplast envelope`GO:0009570^cellular_component^chloroplast stroma`GO:0009534^cellular_component^chloroplast thylakoid`GO:0005829^cellular_component^cytosol`GO:0010287^cellular_component^plastoglobule`GO:0005840^cellular_component^ribosome`GO:0010319^cellular_component^stromule`GO:000…
contig_2120	CP511_ARATH	663-1502+, 1-501+	0,3.92e-74	Sterol 14-demethylase	GO:0005783^cellular_component^endoplasmic reticulum`GO:0005794^cellular_component^Golgi apparatus`GO:0016021^cellular_component^integral component of membrane`GO:0005886^cellular_component^plasma membrane`GO:0020037^molecular_function^heme binding`GO:0005506^molecular_function^iron ion binding`GO:0008168^molecular_function^methyltransferase activity`GO:0004497^molecular_function^monooxygenase act…
contig_1088	CPD_ARATH	1-336+	1.81e-11	Cyclic phosphodiesterase	GO:0005737^cellular_component^cytoplasm`GO:0005829^cellular_component^cytosol`GO:0004113^molecular_function^2,3-cyclic-nucleotide 3-phosphodiesterase activity`GO:0009187^biological_process^cyclic nucleotide metabolic process`GO:0006388^biological_process^tRNA splicing, via endonucleolytic cleavage and ligation
contig_1611	CPL1_ARATH	2246-2791+, 347-2173+, 1-486+	9.9e-35,0,4.56e-24	RNA polymerase II C-terminal domain phosphatase-like 1 {ECO:0000305}	GO:0016607^cellular_component^nuclear speck`GO:0005634^cellular_component^nucleus`GO:0046872^molecular_function^metal ion binding`GO:0016791^molecular_function^phosphatase activity`GO:0004721^molecular_function^phosphoprotein phosphatase activity`GO:0106306^molecular_function^protein serine phosphatase activity`GO:0106307^molecular_function^protein threonine phosphatase activity`GO:0003723^molecu…
contig_420	CPL4_ARATH	1-1359+	2.74e-141	RNA polymerase II C-terminal domain phosphatase-like 4	GO:0005634^cellular_component^nucleus`GO:0046872^molecular_function^metal ion binding`GO:0008022^molecular_function^protein C-terminus binding`GO:0106306^molecular_function^protein serine phosphatase activity`GO:0106307^molecular_function^protein threonine phosphatase activity`GO:0003723^molecular_function^RNA binding`GO:0008420^molecular_function^RNA polymerase II CTD heptapeptide repeat phospha…
contig_1589	CPP1_ARATH	598-1029+	2.4e-19	Protein CHAPERONE-LIKE PROTEIN OF POR1, chloroplastic {ECO:0000303|PubMed:24151298}	GO:0009507^cellular_component^chloroplast`GO:0009941^cellular_component^chloroplast envelope`GO:0009706^cellular_component^chloroplast inner membrane`GO:0031969^cellular_component^chloroplast membrane`GO:0009570^cellular_component^chloroplast stroma`GO:0009534^cellular_component^chloroplast thylakoid`GO:0009535^cellular_component^chloroplast thylakoid membrane`GO:0016021^cellular_component^integr…
contig_733	CPR1_ARATH	1-1137+	1.31e-65	F-box protein CPR1	GO:0005737^cellular_component^cytoplasm`GO:0005634^cellular_component^nucleus`GO:0031348^biological_process^negative regulation of defense response`GO:0042177^biological_process^negative regulation of protein catabolic process`GO:0009626^biological_process^plant-type hypersensitive response`GO:0016567^biological_process^protein ubiquitination
contig_3380	CPSF2_ARATH	285-2288+	0	Cleavage and polyadenylation specificity factor subunit 2	GO:0005737^cellular_component^cytoplasm`GO:0005847^cellular_component^mRNA cleavage and polyadenylation specificity factor complex`GO:0005634^cellular_component^nucleus`GO:0009506^cellular_component^plasmodesma`GO:0003723^molecular_function^RNA binding`GO:0006398^biological_process^mRNA 3-end processing by stem-loop binding and cleavage`GO:0006379^biological_process^mRNA cleavage`GO:0006378^biolo…
contig_1147	CPSF3_ARATH	1815-2135+, 143-1687+	1.9e-36,0	Cleavage and polyadenylation specificity factor subunit 3-I	GO:0005847^cellular_component^mRNA cleavage and polyadenylation specificity factor complex`GO:0005634^cellular_component^nucleus`GO:0008409^molecular_function^5-3 exonuclease activity`GO:0004521^molecular_function^endoribonuclease activity`GO:0003723^molecular_function^RNA binding`GO:0006398^biological_process^mRNA 3-end processing by stem-loop binding and cleavage`GO:0006378^biological_process^m…
contig_4145	CRCK2_ARATH	36-1103+	8.58e-120	Calmodulin-binding receptor-like cytoplasmic kinase 2	GO:0005829^cellular_component^cytosol`GO:0005524^molecular_function^ATP binding`GO:0106310^molecular_function^protein serine kinase activity`GO:0009555^biological_process^pollen development
contig_218	CRK3_ARATH	1-831+, 1263-1781+	3.06e-88,4.24e-62	Cysteine-rich receptor-like protein kinase 3	GO:0016021^cellular_component^integral component of membrane`GO:0005739^cellular_component^mitochondrion`GO:0005886^cellular_component^plasma membrane`GO:0005524^molecular_function^ATP binding`GO:0106310^molecular_function^protein serine kinase activity`GO:0004674^molecular_function^protein serine/threonine kinase activity`GO:0046777^biological_process^protein autophosphorylation
contig_1124	CRL_ARATH	1-792+	4.56e-148	Chromophore lyase CRL, chloroplastic	GO:0009707^cellular_component^chloroplast outer membrane`GO:0016021^cellular_component^integral component of membrane`GO:0009536^cellular_component^plastid`GO:0016829^molecular_function^lyase activity`GO:0007049^biological_process^cell cycle`GO:0051301^biological_process^cell division`GO:0098586^biological_process^cellular response to virus`GO:0010020^biological_process^chloroplast fission`GO:000…
contig_3790	CRPK1_ARATH	277-1347+	2.18e-138	Cold-responsive protein kinase 1 {ECO:0000303|PubMed:28344081}	GO:0005634^cellular_component^nucleus`GO:0005886^cellular_component^plasma membrane`GO:0005524^molecular_function^ATP binding`GO:0106310^molecular_function^protein serine kinase activity`GO:0004674^molecular_function^protein serine/threonine kinase activity`GO:0046777^biological_process^protein autophosphorylation`GO:0009409^biological_process^response to cold`GO:0050826^biological_process^respon…
contig_615	CRPK1_ARATH	1-303+, 446-1162+	1.88e-28,9.39e-104	Cold-responsive protein kinase 1 {ECO:0000303|PubMed:28344081}	GO:0005634^cellular_component^nucleus`GO:0005886^cellular_component^plasma membrane`GO:0005524^molecular_function^ATP binding`GO:0106310^molecular_function^protein serine kinase activity`GO:0004674^molecular_function^protein serine/threonine kinase activity`GO:0046777^biological_process^protein autophosphorylation`GO:0009409^biological_process^response to cold`GO:0050826^biological_process^respon…
contig_2083	CRSP_ARATH	1-2733+	0	CO(2)-response secreted protease {ECO:0000303|PubMed:25043023}	GO:0048046^cellular_component^apoplast`GO:0005618^cellular_component^cell wall`GO:0004252^molecular_function^serine-type endopeptidase activity`GO:0008236^molecular_function^serine-type peptidase activity`GO:0008240^molecular_function^tripeptidyl-peptidase activity`GO:1900425^biological_process^negative regulation of defense response to bacterium`GO:2000122^biological_process^negative regulation …
contig_2406	CRWN4_ARATH	1-2184+	0	Protein CROWDED NUCLEI 4 {ECO:0000303|PubMed:24308514}	GO:0010369^cellular_component^chromocenter`GO:0005737^cellular_component^cytoplasm`GO:0005652^cellular_component^nuclear lamina`GO:0031965^cellular_component^nuclear membrane`GO:0034399^cellular_component^nuclear periphery`GO:0005654^cellular_component^nucleoplasm`GO:0006974^biological_process^cellular response to DNA damage stimulus`GO:0006997^biological_process^nucleus organization`GO:0097298^b…
contig_1529	CSE_ARATH	469-939+, 1-375+	1.29e-34,1.55e-08	Caffeoylshikimate esterase	GO:0005783^cellular_component^endoplasmic reticulum`GO:0005794^cellular_component^Golgi apparatus`GO:0016020^cellular_component^membrane`GO:0005634^cellular_component^nucleus`GO:0005886^cellular_component^plasma membrane`GO:0009506^cellular_component^plasmodesma`GO:0003846^molecular_function^2-acylglycerol O-acyltransferase activity`GO:0090430^molecular_function^caffeoyl-CoA: alcohol caffeoyl tra…
contig_2925	CSE_ARATH	3-764+	3.35e-09	Caffeoylshikimate esterase	GO:0005783^cellular_component^endoplasmic reticulum`GO:0005794^cellular_component^Golgi apparatus`GO:0016020^cellular_component^membrane`GO:0005634^cellular_component^nucleus`GO:0005886^cellular_component^plasma membrane`GO:0009506^cellular_component^plasmodesma`GO:0003846^molecular_function^2-acylglycerol O-acyltransferase activity`GO:0090430^molecular_function^caffeoyl-CoA: alcohol caffeoyl tra…
contig_51	CSE_ARATH	1-996+	1.7e-49	Caffeoylshikimate esterase	GO:0005783^cellular_component^endoplasmic reticulum`GO:0005794^cellular_component^Golgi apparatus`GO:0016020^cellular_component^membrane`GO:0005634^cellular_component^nucleus`GO:0005886^cellular_component^plasma membrane`GO:0009506^cellular_component^plasmodesma`GO:0003846^molecular_function^2-acylglycerol O-acyltransferase activity`GO:0090430^molecular_function^caffeoyl-CoA: alcohol caffeoyl tra…
contig_45	CSE_ARATH	778-1437+	4.91e-36	Caffeoylshikimate esterase	GO:0005783^cellular_component^endoplasmic reticulum`GO:0005794^cellular_component^Golgi apparatus`GO:0016020^cellular_component^membrane`GO:0005634^cellular_component^nucleus`GO:0005886^cellular_component^plasma membrane`GO:0009506^cellular_component^plasmodesma`GO:0003846^molecular_function^2-acylglycerol O-acyltransferase activity`GO:0090430^molecular_function^caffeoyl-CoA: alcohol caffeoyl tra…
contig_1528	CSE_ARATH	119-1000+	7.38e-38	Caffeoylshikimate esterase	GO:0005783^cellular_component^endoplasmic reticulum`GO:0005794^cellular_component^Golgi apparatus`GO:0016020^cellular_component^membrane`GO:0005634^cellular_component^nucleus`GO:0005886^cellular_component^plasma membrane`GO:0009506^cellular_component^plasmodesma`GO:0003846^molecular_function^2-acylglycerol O-acyltransferase activity`GO:0090430^molecular_function^caffeoyl-CoA: alcohol caffeoyl tra…
contig_4	CSE_ARATH	512-1168+	3.23e-29	Caffeoylshikimate esterase	GO:0005783^cellular_component^endoplasmic reticulum`GO:0005794^cellular_component^Golgi apparatus`GO:0016020^cellular_component^membrane`GO:0005634^cellular_component^nucleus`GO:0005886^cellular_component^plasma membrane`GO:0009506^cellular_component^plasmodesma`GO:0003846^molecular_function^2-acylglycerol O-acyltransferase activity`GO:0090430^molecular_function^caffeoyl-CoA: alcohol caffeoyl tra…
contig_1393	CSI1_ARATH	5090-5674+, 140-2854+, 3718-4743+, 2769-3935+	1.87e-102,0,1.45e-149,9.65e-149	Protein CELLULOSE SYNTHASE INTERACTIVE 1 {ECO:0000303|PubMed:20616083}	GO:0010330^cellular_component^cellulose synthase complex`GO:0055028^cellular_component^cortical microtubule`GO:0005737^cellular_component^cytoplasm`GO:0009898^cellular_component^cytoplasmic side of plasma membrane`GO:0005829^cellular_component^cytosol`GO:0005794^cellular_component^Golgi apparatus`GO:0036449^cellular_component^microtubule minus-end`GO:0005886^cellular_component^plasma membrane`GO:…
contig_2912	CSK2P_ARATH	1-1299+	0	Casein kinase II subunit alpha-4, chloroplastic {ECO:0000305}	GO:0009507^cellular_component^chloroplast`GO:0005829^cellular_component^cytosol`GO:0005524^molecular_function^ATP binding`GO:0016301^molecular_function^kinase activity`GO:0106310^molecular_function^protein serine kinase activity`GO:0004674^molecular_function^protein serine/threonine kinase activity`GO:0071215^biological_process^cellular response to abscisic acid stimulus`GO:0010019^biological_pro…
contig_1185	CSLA9_ARATH	426-1598+, 2-433+	0,2.66e-59	Glucomannan 4-beta-mannosyltransferase 9 {ECO:0000305}	GO:0005794^cellular_component^Golgi apparatus`GO:0000139^cellular_component^Golgi membrane`GO:0016021^cellular_component^integral component of membrane`GO:0047259^molecular_function^glucomannan 4-beta-mannosyltransferase activity`GO:0016757^molecular_function^glycosyltransferase activity`GO:0051753^molecular_function^mannan synthase activity`GO:0071555^biological_process^cell wall organization`GO…
contig_170	CSLCC_ARATH	280-924+, 1377-2228+	1.28e-86,7.16e-150	Probable xyloglucan glycosyltransferase 12 {ECO:0000303|PubMed:11027699}	GO:0005794^cellular_component^Golgi apparatus`GO:0000139^cellular_component^Golgi membrane`GO:0016021^cellular_component^integral component of membrane`GO:0009506^cellular_component^plasmodesma`GO:0016757^molecular_function^glycosyltransferase activity`GO:0042803^molecular_function^protein homodimerization activity`GO:0071555^biological_process^cell wall organization`GO:0099402^biological_process…
contig_2469	CSLD3_ARATH	3127-3480+, 1-1479+, 2070-3167+, 1472-2227+	9.37e-60,0,0,3.31e-155	Cellulose synthase-like protein D3	GO:0005783^cellular_component^endoplasmic reticulum`GO:0005768^cellular_component^endosome`GO:0005794^cellular_component^Golgi apparatus`GO:0000139^cellular_component^Golgi membrane`GO:0016021^cellular_component^integral component of membrane`GO:0005886^cellular_component^plasma membrane`GO:0005802^cellular_component^trans-Golgi network`GO:0016760^molecular_function^cellulose synthase (UDP-formin…
contig_3430	CSLD5_ARATH	983-3490+, 1-1023+	0,4.9e-111	Cellulose synthase-like protein D5	GO:0005794^cellular_component^Golgi apparatus`GO:0000139^cellular_component^Golgi membrane`GO:0016021^cellular_component^integral component of membrane`GO:0005886^cellular_component^plasma membrane`GO:0005802^cellular_component^trans-Golgi network`GO:0016760^molecular_function^cellulose synthase (UDP-forming) activity`GO:0046527^molecular_function^glucosyltransferase activity`GO:0051753^molecular…
contig_2987	CSN3_ARATH	412-1209+	1.61e-108	COP9 signalosome complex subunit 3	GO:0008180^cellular_component^COP9 signalosome`GO:0005829^cellular_component^cytosol`GO:0010971^biological_process^positive regulation of G2/M transition of mitotic cell cycle`GO:0000338^biological_process^protein deneddylation`GO:0009585^biological_process^red, far-red light phototransduction`GO:0006511^biological_process^ubiquitin-dependent protein catabolic process
contig_1099	CSN3_ARATH	338-1279+	1.02e-137	COP9 signalosome complex subunit 3	GO:0008180^cellular_component^COP9 signalosome`GO:0005829^cellular_component^cytosol`GO:0010971^biological_process^positive regulation of G2/M transition of mitotic cell cycle`GO:0000338^biological_process^protein deneddylation`GO:0009585^biological_process^red, far-red light phototransduction`GO:0006511^biological_process^ubiquitin-dependent protein catabolic process
contig_4000	CSN4_ARATH	1-1254+	0	COP9 signalosome complex subunit 4	GO:0008180^cellular_component^COP9 signalosome`GO:0005829^cellular_component^cytosol`GO:0032991^cellular_component^protein-containing complex`GO:0010971^biological_process^positive regulation of G2/M transition of mitotic cell cycle`GO:0000338^biological_process^protein deneddylation`GO:0009585^biological_process^red, far-red light phototransduction
contig_1180	CSN8_ARATH	1-336+	6.24e-39	COP9 signalosome complex subunit 8	GO:0008180^cellular_component^COP9 signalosome`GO:0005737^cellular_component^cytoplasm`GO:0005634^cellular_component^nucleus`GO:0004222^molecular_function^metalloendopeptidase activity`GO:0010387^biological_process^COP9 signalosome assembly`GO:0000338^biological_process^protein deneddylation`GO:0009585^biological_process^red, far-red light phototransduction`GO:0009753^biological_process^response …
contig_977	CSPL2_GINBI	1-579+	1.25e-81	CASP-like protein 5A1	GO:0016021^cellular_component^integral component of membrane`GO:0005886^cellular_component^plasma membrane
contig_3351	CSPL2_GINBI	1-537+	3.24e-55	CASP-like protein 5A1	GO:0016021^cellular_component^integral component of membrane`GO:0005886^cellular_component^plasma membrane
contig_2458	CSPL3_SOYBN	1-588+	1.02e-47	CASP-like protein 2C1	GO:0016021^cellular_component^integral component of membrane`GO:0005886^cellular_component^plasma membrane`GO:0051539^molecular_function^4 iron, 4 sulfur cluster binding
contig_1395	CSPLC_VITVI	215-616+	1.05e-65	CASP-like protein 2B1	GO:0016021^cellular_component^integral component of membrane`GO:0005886^cellular_component^plasma membrane
contig_3849	CSTR1_ORYSJ	1-981+	3.56e-147	CMP-sialic acid transporter 1 {ECO:0000305}	GO:0030173^cellular_component^integral component of Golgi membrane`GO:0015165^molecular_function^pyrimidine nucleotide-sugar transmembrane transporter activity`GO:0015136^molecular_function^sialic acid transmembrane transporter activity`GO:0008643^biological_process^carbohydrate transport`GO:0015739^biological_process^sialic acid transport
contig_1777	CSTR3_ARATH	1-1161+	0	CMP-sialic acid transporter 3	GO:0005794^cellular_component^Golgi apparatus`GO:0030173^cellular_component^integral component of Golgi membrane`GO:0015165^molecular_function^pyrimidine nucleotide-sugar transmembrane transporter activity`GO:0015136^molecular_function^sialic acid transmembrane transporter activity`GO:0008643^biological_process^carbohydrate transport`GO:0015739^biological_process^sialic acid transport
contig_1298	CSU2_ARATH	264-875+	8.26e-101	Protein COP1 SUPPRESSOR 2 {ECO:0000303|PubMed:26714275}	GO:0016607^cellular_component^nuclear speck`GO:0005681^cellular_component^spliceosomal complex`GO:1904667^biological_process^negative regulation of ubiquitin protein ligase activity`GO:0080022^biological_process^primary root development`GO:0048024^biological_process^regulation of mRNA splicing, via spliceosome`GO:0010099^biological_process^regulation of photomorphogenesis`GO:0055121^biological_pr…
contig_941	CTBP_ARATH	650-1942+, 3-434+	1.27e-180,2.19e-19	C-terminal binding protein AN {ECO:0000303|PubMed:11889033}	GO:0010494^cellular_component^cytoplasmic stress granule`GO:0005829^cellular_component^cytosol`GO:0005874^cellular_component^microtubule`GO:0005802^cellular_component^trans-Golgi network`GO:0042802^molecular_function^identical protein binding`GO:0019900^molecular_function^kinase binding`GO:0051287^molecular_function^NAD binding`GO:0016616^molecular_function^oxidoreductase activity, acting on the …
contig_473	CTF64_ARATH	1-453+, 948-1268+, 257-931+	1.53e-58,4.03e-06,1.86e-33	Cleavage stimulating factor 64 {ECO:0000303|PubMed:12379796}	GO:0005847^cellular_component^mRNA cleavage and polyadenylation specificity factor complex`GO:0003729^molecular_function^mRNA binding`GO:0042868^biological_process^antisense RNA metabolic process`GO:0048589^biological_process^developmental growth`GO:0031047^biological_process^gene silencing by RNA`GO:0045892^biological_process^negative regulation of transcription, DNA-templated`GO:0098789^biologi…
contig_471	CTF64_ARATH	1-879+	7.92e-10	Cleavage stimulating factor 64 {ECO:0000303|PubMed:12379796}	GO:0005847^cellular_component^mRNA cleavage and polyadenylation specificity factor complex`GO:0003729^molecular_function^mRNA binding`GO:0042868^biological_process^antisense RNA metabolic process`GO:0048589^biological_process^developmental growth`GO:0031047^biological_process^gene silencing by RNA`GO:0045892^biological_process^negative regulation of transcription, DNA-templated`GO:0098789^biologi…
contig_1658	CTNS_ARATH	1-864+	4.04e-130	Cystinosin homolog	GO:0016021^cellular_component^integral component of membrane`GO:0005765^cellular_component^lysosomal membrane`GO:0005774^cellular_component^vacuolar membrane`GO:0015184^molecular_function^L-cystine transmembrane transporter activity`GO:0015811^biological_process^L-cystine transport
contig_1666	CTPA2_ARATH	299-1078+, 1240-1599+	2.22e-117,8.17e-65	Carboxyl-terminal-processing peptidase 2, chloroplastic	GO:0009543^cellular_component^chloroplast thylakoid lumen`GO:0005739^cellular_component^mitochondrion`GO:0009579^cellular_component^thylakoid`GO:0031977^cellular_component^thylakoid lumen`GO:0004175^molecular_function^endopeptidase activity`GO:0004252^molecular_function^serine-type endopeptidase activity
contig_2412	CTR1_ARATH	1-672+, 1507-2499+	1.71e-52,5.52e-171	Serine/threonine-protein kinase CTR1 {ECO:0000303|PubMed:8431946}	GO:0005789^cellular_component^endoplasmic reticulum membrane`GO:0005524^molecular_function^ATP binding`GO:0004672^molecular_function^protein kinase activity`GO:0106310^molecular_function^protein serine kinase activity`GO:0004674^molecular_function^protein serine/threonine kinase activity`GO:0004712^molecular_function^protein serine/threonine/tyrosine kinase activity`GO:0009873^biological_process^…
contig_2558	CTU2_ARATH	446-1360+, 1-336+	4.72e-105,6.24e-16	Cytoplasmic tRNA 2-thiolation protein 2 {ECO:0000255|HAMAP-Rule:MF_03054}	GO:0005829^cellular_component^cytosol`GO:0016779^molecular_function^nucleotidyltransferase activity`GO:0016783^molecular_function^sulfurtransferase activity`GO:0000049^molecular_function^tRNA binding`GO:0010311^biological_process^lateral root formation`GO:0032447^biological_process^protein urmylation`GO:0034227^biological_process^tRNA thio-modification`GO:0002143^biological_process^tRNA wobble po…
contig_1700	CUL1_ORYSJ	144-2174+	0	Cullin-1 {ECO:0000305}	GO:0031461^cellular_component^cullin-RING ubiquitin ligase complex`GO:0031625^molecular_function^ubiquitin protein ligase binding`GO:0004842^molecular_function^ubiquitin-protein transferase activity`GO:0016567^biological_process^protein ubiquitination`GO:0006511^biological_process^ubiquitin-dependent protein catabolic process
contig_2910	CUL1_ORYSJ	1-2232+	0	Cullin-1 {ECO:0000305}	GO:0031461^cellular_component^cullin-RING ubiquitin ligase complex`GO:0031625^molecular_function^ubiquitin protein ligase binding`GO:0004842^molecular_function^ubiquitin-protein transferase activity`GO:0016567^biological_process^protein ubiquitination`GO:0006511^biological_process^ubiquitin-dependent protein catabolic process
contig_111	CUL1_ORYSJ	1-573+, 521-2233+	1.03e-91,0	Cullin-1 {ECO:0000305}	GO:0031461^cellular_component^cullin-RING ubiquitin ligase complex`GO:0031625^molecular_function^ubiquitin protein ligase binding`GO:0004842^molecular_function^ubiquitin-protein transferase activity`GO:0016567^biological_process^protein ubiquitination`GO:0006511^biological_process^ubiquitin-dependent protein catabolic process
contig_3289	CUL1_ORYSJ	2-2467+	0	Cullin-1 {ECO:0000305}	GO:0031461^cellular_component^cullin-RING ubiquitin ligase complex`GO:0031625^molecular_function^ubiquitin protein ligase binding`GO:0004842^molecular_function^ubiquitin-protein transferase activity`GO:0016567^biological_process^protein ubiquitination`GO:0006511^biological_process^ubiquitin-dependent protein catabolic process
contig_2725	CUL3A_ARATH	1-2202+	0	Cullin-3A	GO:0031461^cellular_component^cullin-RING ubiquitin ligase complex`GO:0005829^cellular_component^cytosol`GO:0031625^molecular_function^ubiquitin protein ligase binding`GO:0004842^molecular_function^ubiquitin-protein transferase activity`GO:0009911^biological_process^positive regulation of flower development`GO:0016567^biological_process^protein ubiquitination`GO:0009639^biological_process^respons…
contig_3482	CUT1C_ARATH	139-576+	2.76e-50	Protein CURVATURE THYLAKOID 1C, chloroplastic	GO:0009507^cellular_component^chloroplast`GO:0009535^cellular_component^chloroplast thylakoid membrane`GO:0016021^cellular_component^integral component of membrane`GO:0005634^cellular_component^nucleus
contig_3420	CUTA1_ORYSJ	1-543+	4.17e-63	Protein CutA 1, chloroplastic	GO:0009507^cellular_component^chloroplast`GO:0005507^molecular_function^copper ion binding`GO:0070207^biological_process^protein homotrimerization`GO:0010038^biological_process^response to metal ion
contig_3451	CX5B2_ARATH	299-610+	4.35e-47	Cytochrome c oxidase subunit 5b-2, mitochondrial	GO:0005751^cellular_component^mitochondrial respiratory chain complex IV`GO:0005739^cellular_component^mitochondrion`GO:0046872^molecular_function^metal ion binding`GO:0006123^biological_process^mitochondrial electron transport, cytochrome c to oxygen
contig_2943	CXE18_ARATH	3-800+	6.1e-85	Probable carboxylesterase 18	GO:0052689^molecular_function^carboxylic ester hydrolase activity`GO:0016787^molecular_function^hydrolase activity`GO:0080030^molecular_function^methyl indole-3-acetate esterase activity`GO:0009860^biological_process^pollen tube growth
contig_1731	CXE2_ARATH	1-972+	1.11e-102	Probable carboxylesterase 2	GO:0016787^molecular_function^hydrolase activity`GO:0080030^molecular_function^methyl indole-3-acetate esterase activity
contig_1380	CXE5_ARATH	1-735+	1.24e-59	Probable carboxylesterase 5	GO:0005829^cellular_component^cytosol`GO:0052689^molecular_function^carboxylic ester hydrolase activity`GO:0016787^molecular_function^hydrolase activity`GO:0080030^molecular_function^methyl indole-3-acetate esterase activity
contig_2659	CY12_SOLTU	606-1115+	7.56e-101	Cytochrome c1-2, heme protein, mitochondrial	GO:0005750^cellular_component^mitochondrial respiratory chain complex III`GO:0020037^molecular_function^heme binding`GO:0046872^molecular_function^metal ion binding`GO:0008121^molecular_function^ubiquinol-cytochrome-c reductase activity`GO:0006122^biological_process^mitochondrial electron transport, ubiquinol to cytochrome c
contig_3833	CYB5E_ARATH	2-409+	5.03e-74	Cytochrome b5 isoform E {ECO:0000303|PubMed:19054355}	GO:0009535^cellular_component^chloroplast thylakoid membrane`GO:0005783^cellular_component^endoplasmic reticulum`GO:0005789^cellular_component^endoplasmic reticulum membrane`GO:0016021^cellular_component^integral component of membrane`GO:0043231^cellular_component^intracellular membrane-bounded organelle`GO:0016020^cellular_component^membrane`GO:0005886^cellular_component^plasma membrane`GO:00095…
contig_3299	CYC_BRAOL	1-405+	5.12e-75	Cytochrome c	GO:0005758^cellular_component^mitochondrial intermembrane space`GO:0070469^cellular_component^respirasome`GO:0009055^molecular_function^electron transfer activity`GO:0020037^molecular_function^heme binding`GO:0046872^molecular_function^metal ion binding
contig_1599	CYL3_ORYSJ	326-772+	1.06e-68	Cyclase-like protein 3 {ECO:0000303|PubMed:25974367}	GO:0005576^cellular_component^extracellular region`GO:0004061^molecular_function^arylformamidase activity`GO:0019441^biological_process^tryptophan catabolic process to kynurenine
contig_3374	CYP22_ARATH	1-600+	1.23e-116	Peptidyl-prolyl cis-trans isomerase CYP22	GO:0005737^cellular_component^cytoplasm`GO:0005829^cellular_component^cytosol`GO:0043231^cellular_component^intracellular membrane-bounded organelle`GO:0005886^cellular_component^plasma membrane`GO:0005773^cellular_component^vacuole`GO:0016018^molecular_function^cyclosporin A binding`GO:0003755^molecular_function^peptidyl-prolyl cis-trans isomerase activity`GO:0006457^biological_process^protein f…
contig_939	CYP37_ARATH	506-1459+	2.15e-161	Peptidyl-prolyl cis-trans isomerase CYP37, chloroplastic	GO:0009507^cellular_component^chloroplast`GO:0009534^cellular_component^chloroplast thylakoid`GO:0009543^cellular_component^chloroplast thylakoid lumen`GO:0009535^cellular_component^chloroplast thylakoid membrane`GO:0005829^cellular_component^cytosol`GO:0009579^cellular_component^thylakoid`GO:0031977^cellular_component^thylakoid lumen`GO:0003755^molecular_function^peptidyl-prolyl cis-trans isomer…
contig_207	CYP40_ARATH	1-765+	3.08e-133	Peptidyl-prolyl cis-trans isomerase CYP40	GO:0005737^cellular_component^cytoplasm`GO:0005829^cellular_component^cytosol`GO:0016018^molecular_function^cyclosporin A binding`GO:0003755^molecular_function^peptidyl-prolyl cis-trans isomerase activity`GO:0010582^biological_process^floral meristem determinacy`GO:0006457^biological_process^protein folding`GO:0000413^biological_process^protein peptidyl-prolyl isomerization`GO:0010050^biological_…
contig_2018	CYP59_ARATH	1-504+, 488-1270+	1.49e-104,5.63e-126	Peptidyl-prolyl cis-trans isomerase CYP59	GO:0005829^cellular_component^cytosol`GO:0005634^cellular_component^nucleus`GO:0003755^molecular_function^peptidyl-prolyl cis-trans isomerase activity`GO:0003723^molecular_function^RNA binding`GO:0008270^molecular_function^zinc ion binding`GO:1901407^biological_process^regulation of phosphorylation of RNA polymerase II C-terminal domain
contig_2709	CYP63_ARATH	1-2220+	1.66e-76	Peptidyl-prolyl cis-trans isomerase CYP63	GO:0005737^cellular_component^cytoplasm`GO:0016607^cellular_component^nuclear speck`GO:0016018^molecular_function^cyclosporin A binding`GO:0003755^molecular_function^peptidyl-prolyl cis-trans isomerase activity`GO:0006457^biological_process^protein folding`GO:0000413^biological_process^protein peptidyl-prolyl isomerization`GO:0008380^biological_process^RNA splicing
contig_748	CYPH_SOLLC	3-614+	5.27e-108	Peptidyl-prolyl cis-trans isomerase	GO:0005737^cellular_component^cytoplasm`GO:0016018^molecular_function^cyclosporin A binding`GO:0003755^molecular_function^peptidyl-prolyl cis-trans isomerase activity`GO:0006457^biological_process^protein folding`GO:0000413^biological_process^protein peptidyl-prolyl isomerization
contig_2273	CYQ32_CATRO	321-914+, 992-1315+	1.05e-60,1.44e-20	Cytochrome P450 81Q32 {ECO:0000303|PubMed:24710322}	GO:0016021^cellular_component^integral component of membrane`GO:0020037^molecular_function^heme binding`GO:0005506^molecular_function^iron ion binding`GO:0004497^molecular_function^monooxygenase activity`GO:0016705^molecular_function^oxidoreductase activity, acting on paired donors, with incorporation or reduction of molecular oxygen
contig_3221	CYSKP_SOLTU	3-1199+	0	Cysteine synthase, chloroplastic/chromoplastic	GO:0009570^cellular_component^chloroplast stroma`GO:0009509^cellular_component^chromoplast`GO:0005737^cellular_component^cytoplasm`GO:0004124^molecular_function^cysteine synthase activity`GO:0030170^molecular_function^pyridoxal phosphate binding`GO:0006535^biological_process^cysteine biosynthetic process from serine`GO:0009567^biological_process^double fertilization forming a zygote and endosperm…
contig_3107	CYT1_ACTDE	814-413-, 1-357+	5.8e-27,8.44e-18	Cysteine proteinase inhibitor 1 {ECO:0000303|PubMed:14697268}	GO:0005576^cellular_component^extracellular region`GO:0004869^molecular_function^cysteine-type endopeptidase inhibitor activity`GO:0006952^biological_process^defense response
contig_898	DAPB3_ARATH	321-1784+	8.92e-89	Dihydrodipicolinate reductase-like protein CRR1, chloroplastic {ECO:0000305}	GO:0009507^cellular_component^chloroplast`GO:0009570^cellular_component^chloroplast stroma`GO:0008839^molecular_function^4-hydroxy-tetrahydrodipicolinate reductase`GO:0019877^biological_process^diaminopimelate biosynthetic process`GO:0009089^biological_process^lysine biosynthetic process via diaminopimelate`GO:0019684^biological_process^photosynthesis, light reaction
contig_2208	DAPF_ARATH	480-1142+, 2-568+	2.05e-118,2.89e-52	Diaminopimelate epimerase, chloroplastic	GO:0009507^cellular_component^chloroplast`GO:0009570^cellular_component^chloroplast stroma`GO:0005829^cellular_component^cytosol`GO:0008837^molecular_function^diaminopimelate epimerase activity`GO:0009089^biological_process^lysine biosynthetic process via diaminopimelate
contig_1650	DAR1_ARATH	260-1576+, 1-318+	0,4.07e-12	Protein DA1-related 1 {ECO:0000303|PubMed:18483219}	GO:0005886^cellular_component^plasma membrane`GO:0046872^molecular_function^metal ion binding`GO:0008233^molecular_function^peptidase activity`GO:0043130^molecular_function^ubiquitin binding`GO:0032875^biological_process^regulation of DNA endoreduplication
contig_1548	DBR1_ARATH	1-1251+	0	Lariat debranching enzyme	GO:0005634^cellular_component^nucleus`GO:0008419^molecular_function^RNA lariat debranching enzyme activity`GO:0009793^biological_process^embryo development ending in seed dormancy`GO:0000398^biological_process^mRNA splicing, via spliceosome
contig_565	DCE1_ARATH	1-1494+	0	Glutamate decarboxylase 1	GO:0005829^cellular_component^cytosol`GO:0005516^molecular_function^calmodulin binding`GO:0004351^molecular_function^glutamate decarboxylase activity`GO:0030170^molecular_function^pyridoxal phosphate binding`GO:0006538^biological_process^glutamate catabolic process`GO:0046686^biological_process^response to cadmium ion
contig_1796	DCI1_ARATH	1-579+	1.96e-79	Delta(3,5)-Delta(2,4)-dienoyl-CoA isomerase, peroxisomal {ECO:0000305}	GO:0005777^cellular_component^peroxisome`GO:0051750^molecular_function^delta3,5-delta2,4-dienoyl-CoA isomerase activity`GO:0006635^biological_process^fatty acid beta-oxidation`GO:0009062^biological_process^fatty acid catabolic process
contig_2696	DCP1_ARATH	331-1155+	4.47e-73	mRNA-decapping enzyme-like protein	GO:0005737^cellular_component^cytoplasm`GO:0005576^cellular_component^extracellular region`GO:0000932^cellular_component^P-body`GO:0008047^molecular_function^enzyme activator activity`GO:0030234^molecular_function^enzyme regulator activity`GO:0016787^molecular_function^hydrolase activity`GO:0003729^molecular_function^mRNA binding`GO:0000290^biological_process^deadenylation-dependent decapping of …
contig_3239	DCP2_ARATH	1-429+, 275-994+	1.76e-59,1.63e-59	mRNA-decapping enzyme subunit 2	GO:0005737^cellular_component^cytoplasm`GO:0000932^cellular_component^P-body`GO:0005524^molecular_function^ATP binding`GO:0050072^molecular_function^m7G(5)pppN diphosphatase activity`GO:0000287^molecular_function^magnesium ion binding`GO:0030145^molecular_function^manganese ion binding`GO:0003729^molecular_function^mRNA binding`GO:0000290^biological_process^deadenylation-dependent decapping of nu…
contig_4007	DCP5_ARATH	1-1335+, 1408-1980+	8e-90,2.18e-35	Protein decapping 5	GO:0005829^cellular_component^cytosol`GO:1990124^cellular_component^messenger ribonucleoprotein complex`GO:0005634^cellular_component^nucleus`GO:0000932^cellular_component^P-body`GO:0003729^molecular_function^mRNA binding`GO:0042803^molecular_function^protein homodimerization activity`GO:0031087^biological_process^deadenylation-independent decapping of nuclear-transcribed mRNA`GO:0006397^biologic…
contig_3241	DCUP_TOBAC	65-1222+	0	Uroporphyrinogen decarboxylase, chloroplastic	GO:0009507^cellular_component^chloroplast`GO:0004853^molecular_function^uroporphyrinogen decarboxylase activity`GO:0015995^biological_process^chlorophyll biosynthetic process`GO:0006782^biological_process^protoporphyrinogen IX biosynthetic process
contig_2540	DCVR_CUCSA	158-1258+	0	Divinyl chlorophyllide a 8-vinyl-reductase, chloroplastic	GO:0009507^cellular_component^chloroplast`GO:0051744^molecular_function^3,8-divinyl protochlorophyllide a 8-vinyl reductase activity`GO:0033728^molecular_function^divinyl chlorophyllide a 8-vinyl-reductase activity`GO:0015995^biological_process^chlorophyll biosynthetic process
contig_2873	DCYD1_ORYSJ	709-1218+, 74-616+	2.48e-67,1.97e-80	Putative D-cysteine desulfhydrase 1, mitochondrial	GO:0005739^cellular_component^mitochondrion`GO:0019148^molecular_function^D-cysteine desulfhydrase activity
contig_2378	DDB1_SOLLC	2735-3358+, 82-2598+	1.52e-118,0	DNA damage-binding protein 1	GO:0005634^cellular_component^nucleus`GO:0003684^molecular_function^damaged DNA binding`GO:0016567^biological_process^protein ubiquitination`GO:0009585^biological_process^red, far-red light phototransduction
contig_559	DEAH5_ARATH	1-528+	2.18e-31	Probable pre-mRNA-splicing factor ATP-dependent RNA helicase DEAH5 {ECO:0000305}	GO:0071013^cellular_component^catalytic step 2 spliceosome`GO:0005829^cellular_component^cytosol`GO:0005739^cellular_component^mitochondrion`GO:0009506^cellular_component^plasmodesma`GO:0005524^molecular_function^ATP binding`GO:0140603^molecular_function^obsolete ATP hydrolysis activity`GO:0003729^molecular_function^mRNA binding`GO:0003723^molecular_function^RNA binding`GO:0003724^molecular_funct…
contig_1784	DEF1B_SOLLC	1-846+	1.88e-114	Peptide deformylase 1B, chloroplastic	GO:0009507^cellular_component^chloroplast`GO:0005739^cellular_component^mitochondrion`GO:0046872^molecular_function^metal ion binding`GO:0042586^molecular_function^peptide deformylase activity`GO:0018206^biological_process^peptidyl-methionine modification`GO:0006412^biological_process^translation
contig_3982	DEGP1_ARATH	2-1300+	0	Protease Do-like 1, chloroplastic	GO:0009507^cellular_component^chloroplast`GO:0009534^cellular_component^chloroplast thylakoid`GO:0009535^cellular_component^chloroplast thylakoid membrane`GO:0005829^cellular_component^cytosol`GO:0005634^cellular_component^nucleus`GO:0009579^cellular_component^thylakoid`GO:0031977^cellular_component^thylakoid lumen`GO:0042802^molecular_function^identical protein binding`GO:0004252^molecular_funct…
contig_1037	DEGP2_ARATH	1413-1913+, 290-1117+	7.94e-86,1.16e-141	Protease Do-like 2, chloroplastic	GO:0009507^cellular_component^chloroplast`GO:0009941^cellular_component^chloroplast envelope`GO:0009570^cellular_component^chloroplast stroma`GO:0009533^cellular_component^chloroplast stromal thylakoid`GO:0009535^cellular_component^chloroplast thylakoid membrane`GO:0005829^cellular_component^cytosol`GO:0004252^molecular_function^serine-type endopeptidase activity`GO:0009658^biological_process^chl…
contig_3365	DEGP7_ARATH	1-3327+	0	Protease Do-like 7	GO:0009507^cellular_component^chloroplast`GO:0005829^cellular_component^cytosol`GO:0008233^molecular_function^peptidase activity`GO:0004252^molecular_function^serine-type endopeptidase activity`GO:0010205^biological_process^photoinhibition
contig_1667	DEGP8_ARATH	296-1420+	0	Protease Do-like 8, chloroplastic	GO:0009507^cellular_component^chloroplast`GO:0009534^cellular_component^chloroplast thylakoid`GO:0009543^cellular_component^chloroplast thylakoid lumen`GO:0009536^cellular_component^plastid`GO:0009579^cellular_component^thylakoid`GO:0031977^cellular_component^thylakoid lumen`GO:0008233^molecular_function^peptidase activity`GO:0004252^molecular_function^serine-type endopeptidase activity`GO:001020…
contig_668	DEGP9_ARATH	1-363+	5.1e-36	Protease Do-like 9	GO:0005730^cellular_component^nucleolus`GO:0005634^cellular_component^nucleus`GO:0004252^molecular_function^serine-type endopeptidase activity`GO:0008236^molecular_function^serine-type peptidase activity`GO:0006508^biological_process^proteolysis
contig_1326	DERL1_ARATH	236-661+	2.36e-58	Derlin-1	GO:0000839^cellular_component^Hrd1p ubiquitin ligase ERAD-L complex`GO:0030176^cellular_component^integral component of endoplasmic reticulum membrane`GO:0005886^cellular_component^plasma membrane`GO:0051787^molecular_function^misfolded protein binding`GO:1990381^molecular_function^ubiquitin-specific protease binding`GO:0030968^biological_process^endoplasmic reticulum unfolded protein response`GO…
contig_3545	DET1_SOLLC	1-315+, 369-719+	2.88e-25,1.25e-25	Light-mediated development protein DET1	GO:0031461^cellular_component^cullin-RING ubiquitin ligase complex`GO:0005634^cellular_component^nucleus`GO:1990756^molecular_function^ubiquitin ligase-substrate adaptor activity`GO:0031625^molecular_function^ubiquitin protein ligase binding`GO:0005975^biological_process^carbohydrate metabolic process`GO:0006281^biological_process^DNA repair`GO:0032436^biological_process^positive regulation of pr…
contig_366	DET1_SOLLC	1-1275+	0	Light-mediated development protein DET1	GO:0031461^cellular_component^cullin-RING ubiquitin ligase complex`GO:0005634^cellular_component^nucleus`GO:1990756^molecular_function^ubiquitin ligase-substrate adaptor activity`GO:0031625^molecular_function^ubiquitin protein ligase binding`GO:0005975^biological_process^carbohydrate metabolic process`GO:0006281^biological_process^DNA repair`GO:0032436^biological_process^positive regulation of pr…
contig_1211	DET2_GOSHI	222-938+	2.01e-18	Steroid 5-alpha-reductase DET2	GO:0016021^cellular_component^integral component of membrane`GO:0003865^molecular_function^3-oxo-5-alpha-steroid 4-dehydrogenase activity`GO:0047751^molecular_function^cholestenone 5-alpha-reductase activity`GO:0016491^molecular_function^oxidoreductase activity`GO:0050213^molecular_function^progesterone 5-alpha-reductase activity`GO:0016132^biological_process^brassinosteroid biosynthetic process`…
contig_133	DET2_GOSHI	1-825+	1.43e-20	Steroid 5-alpha-reductase DET2	GO:0016021^cellular_component^integral component of membrane`GO:0003865^molecular_function^3-oxo-5-alpha-steroid 4-dehydrogenase activity`GO:0047751^molecular_function^cholestenone 5-alpha-reductase activity`GO:0016491^molecular_function^oxidoreductase activity`GO:0050213^molecular_function^progesterone 5-alpha-reductase activity`GO:0016132^biological_process^brassinosteroid biosynthetic process`…
contig_2923	DEX1_ARATH	1-2532+	0	Protein DEFECTIVE IN EXINE FORMATION 1 {ECO:0000303|PubMed:11743117}	GO:0005829^cellular_component^cytosol`GO:0005783^cellular_component^endoplasmic reticulum`GO:0000137^cellular_component^Golgi cis cisterna`GO:0016021^cellular_component^integral component of membrane`GO:0016020^cellular_component^membrane`GO:0005886^cellular_component^plasma membrane`GO:0005509^molecular_function^calcium ion binding`GO:0071555^biological_process^cell wall organization`GO:0010584^…
contig_2347	DEXHC_ARATH	2777-6523+, 1-2913+	0	DExH-box ATP-dependent RNA helicase DExH12 {ECO:0000305}	GO:0005829^cellular_component^cytosol`GO:0005730^cellular_component^nucleolus`GO:0005634^cellular_component^nucleus`GO:0005681^cellular_component^spliceosomal complex`GO:0005524^molecular_function^ATP binding`GO:0140603^molecular_function^obsolete ATP hydrolysis activity`GO:0003723^molecular_function^RNA binding`GO:0003724^molecular_function^RNA helicase activity`GO:0006397^biological_process^mRN…
contig_850	DGAT1_CORAE	1-1527+	0	Diacylglycerol O-acyltransferase 1 {ECO:0000305}	GO:0005789^cellular_component^endoplasmic reticulum membrane`GO:0016021^cellular_component^integral component of membrane`GO:0004144^molecular_function^diacylglycerol O-acyltransferase activity`GO:0006071^biological_process^glycerol metabolic process`GO:0019432^biological_process^triglyceride biosynthetic process
contig_135	DGDG1_LOTJA	1-2412+	0	Digalactosyldiacylglycerol synthase 1, chloroplastic	GO:0009707^cellular_component^chloroplast outer membrane`GO:0043661^cellular_component^peribacteroid membrane`GO:0046481^molecular_function^digalactosyldiacylglycerol synthase activity`GO:0009877^biological_process^nodulation
contig_2299	DGDG2_LOTJA	2-1303+	0	Digalactosyldiacylglycerol synthase 2, chloroplastic	GO:0009707^cellular_component^chloroplast outer membrane`GO:0043661^cellular_component^peribacteroid membrane`GO:0046481^molecular_function^digalactosyldiacylglycerol synthase activity`GO:0009877^biological_process^nodulation
contig_4082	DGK4_ARATH	77-1504+	0	Diacylglycerol kinase 4 {ECO:0000303|PubMed:30628082}	GO:0005829^cellular_component^cytosol`GO:0005783^cellular_component^endoplasmic reticulum`GO:0005886^cellular_component^plasma membrane`GO:0005524^molecular_function^ATP binding`GO:0004143^molecular_function^diacylglycerol kinase activity`GO:0003951^molecular_function^NAD+ kinase activity`GO:0006952^biological_process^defense response`GO:0007205^biological_process^protein kinase C-activating G pr…
contig_3574	DGP10_ARATH	678-1691+, 236-607+, 1-402+	0,1.36e-29,1.58e-25	Protease Do-like 10, mitochondrial	GO:0005759^cellular_component^mitochondrial matrix`GO:0004252^molecular_function^serine-type endopeptidase activity`GO:0006508^biological_process^proteolysis
contig_710	DGP3_ARATH	55-1167+	2.85e-171	DAR GTPase 3, chloroplastic {ECO:0000303|PubMed:16849600}	GO:0009507^cellular_component^chloroplast`GO:0005739^cellular_component^mitochondrion`GO:0005525^molecular_function^GTP binding`GO:0003924^molecular_function^GTPase activity
contig_4084	DGS1_ARATH	327-1451+	0	Protein DGS1, mitochondrial {ECO:0000305}	GO:0016021^cellular_component^integral component of membrane`GO:0005741^cellular_component^mitochondrial outer membrane`GO:0005739^cellular_component^mitochondrion`GO:0032991^cellular_component^protein-containing complex`GO:0019375^biological_process^galactolipid biosynthetic process`GO:0050665^biological_process^hydrogen peroxide biosynthetic process
contig_1750	DHAR1_ORYSJ	2-643+	1.27e-105	Probable glutathione S-transferase DHAR1, cytosolic {ECO:0000305}	GO:0005829^cellular_component^cytosol`GO:0045174^molecular_function^glutathione dehydrogenase (ascorbate) activity`GO:0004364^molecular_function^glutathione transferase activity`GO:0033355^biological_process^ascorbate glutathione cycle`GO:0098869^biological_process^cellular oxidant detoxification`GO:0010731^biological_process^protein glutathionylation
contig_1530	DHAR2_ORYSJ	2-673+	2.49e-53	Probable glutathione S-transferase DHAR2, chloroplastic {ECO:0000305}	GO:0009941^cellular_component^chloroplast envelope`GO:0009570^cellular_component^chloroplast stroma`GO:0045174^molecular_function^glutathione dehydrogenase (ascorbate) activity`GO:0004364^molecular_function^glutathione transferase activity`GO:0140547^biological_process^acquisition of seed longevity`GO:0033355^biological_process^ascorbate glutathione cycle`GO:0010731^biological_process^protein glu…
contig_244	DHE2_ARATH	1-1233+	0	Glutamate dehydrogenase 2	GO:0005739^cellular_component^mitochondrion`GO:0005886^cellular_component^plasma membrane`GO:0005774^cellular_component^vacuolar membrane`GO:0005524^molecular_function^ATP binding`GO:0050897^molecular_function^cobalt ion binding`GO:0005507^molecular_function^copper ion binding`GO:0004352^molecular_function^glutamate dehydrogenase (NAD+) activity`GO:0004354^molecular_function^glutamate dehydrogena…
contig_2728	DHQSD_ARATH	558-1421+	3.49e-137	Bifunctional 3-dehydroquinate dehydratase/shikimate dehydrogenase, chloroplastic	GO:0009507^cellular_component^chloroplast`GO:0009570^cellular_component^chloroplast stroma`GO:0003855^molecular_function^3-dehydroquinate dehydratase activity`GO:0050661^molecular_function^NADP binding`GO:0004764^molecular_function^shikimate 3-dehydrogenase (NADP+) activity`GO:0009073^biological_process^aromatic amino acid family biosynthetic process`GO:0008652^biological_process^cellular amino a…
contig_3236	DHSO_ARATH	409-1125+	3.66e-146	Sorbitol dehydrogenase {ECO:0000303|Ref.7}	GO:0005737^cellular_component^cytoplasm`GO:0005829^cellular_component^cytosol`GO:0031966^cellular_component^mitochondrial membrane`GO:0005886^cellular_component^plasma membrane`GO:0009506^cellular_component^plasmodesma`GO:0009536^cellular_component^plastid`GO:0046526^molecular_function^D-xylulose reductase activity`GO:0003939^molecular_function^L-iditol 2-dehydrogenase activity`GO:0050255^molecul…
contig_3860	DHYS_SENVE	260-1078+	1.99e-175	Deoxyhypusine synthase	GO:0034038^molecular_function^deoxyhypusine synthase activity`GO:0008612^biological_process^peptidyl-lysine modification to peptidyl-hypusine
contig_3163	DIOX2_ARATH	266-1009+, 1-342+	8.7e-133,1.01e-24	Probable 2-oxoglutarate-dependent dioxygenase At3g50210	GO:0051213^molecular_function^dioxygenase activity`GO:0046872^molecular_function^metal ion binding
contig_435	DIR20_ARATH	1-630+	6.79e-71	Dirigent protein 20	GO:0048046^cellular_component^apoplast
contig_1242	DIR21_ARATH	1-774+	3.39e-50	Dirigent protein 21	GO:0005618^cellular_component^cell wall`GO:0005576^cellular_component^extracellular region
contig_702	DIRL1_ARATH	76-378+	8.89e-11	Putative lipid-transfer protein DIR1	GO:0048046^cellular_component^apoplast`GO:0005783^cellular_component^endoplasmic reticulum`GO:0009506^cellular_component^plasmodesma`GO:0099503^cellular_component^secretory vesicle`GO:0005504^molecular_function^fatty acid binding`GO:0043621^molecular_function^protein self-association`GO:0008270^molecular_function^zinc ion binding`GO:0006869^biological_process^lipid transport`GO:0009627^biological…
contig_1313	DIT21_ARATH	377-1708+, 1-435+	0,1.97e-06	Dicarboxylate transporter 2.1, chloroplastic	GO:0009507^cellular_component^chloroplast`GO:0009941^cellular_component^chloroplast envelope`GO:0009706^cellular_component^chloroplast inner membrane`GO:0009534^cellular_component^chloroplast thylakoid`GO:0016021^cellular_component^integral component of membrane`GO:0009536^cellular_component^plastid`GO:0005313^molecular_function^L-glutamate transmembrane transporter activity`GO:0015140^molecular_…
contig_3193	DIV_ANTMA	242-916+, 1-378+	1.09e-73,8.92e-33	Transcription factor DIVARICATA	GO:0005634^cellular_component^nucleus`GO:0003677^molecular_function^DNA binding`GO:0048262^biological_process^determination of dorsal/ventral asymmetry`GO:0009908^biological_process^flower development
contig_2951	DJ1D_ARATH	125-466+	3.67e-48	Protein DJ-1 homolog D	GO:0005829^cellular_component^cytosol`GO:0019172^molecular_function^glyoxalase III activity`GO:0004462^molecular_function^lactoylglutathione lyase activity
contig_2804	DJA8_ORYSJ	1-1389+	2.47e-135	Chaperone protein dnaJ A8, chloroplastic {ECO:0000305}	GO:0009507^cellular_component^chloroplast`GO:0005524^molecular_function^ATP binding`GO:0031072^molecular_function^heat shock protein binding`GO:0046872^molecular_function^metal ion binding`GO:0051082^molecular_function^unfolded protein binding`GO:0006457^biological_process^protein folding`GO:0009408^biological_process^response to heat
contig_2688	DJC79_ORYSJ	1-939+	4.73e-145	DnaJ protein ERDJ7 {ECO:0000305}	GO:0005789^cellular_component^endoplasmic reticulum membrane`GO:0016021^cellular_component^integral component of membrane`GO:0006457^biological_process^protein folding
contig_1077	DLD_ARATH	98-1813+	0	D-lactate dehydrogenase cytochrome, mitochondrial	GO:0005739^cellular_component^mitochondrion`GO:0005886^cellular_component^plasma membrane`GO:0005524^molecular_function^ATP binding`GO:0004458^molecular_function^D-lactate dehydrogenase (cytochrome) activity`GO:0008720^molecular_function^D-lactate dehydrogenase activity`GO:0071949^molecular_function^FAD binding`GO:0050660^molecular_function^flavin adenine dinucleotide binding`GO:0019154^molecular…
contig_1405	DNAJ_ACET2	1-369+	5.3e-20	Chaperone protein DnaJ {ECO:0000255|HAMAP-Rule:MF_01152}	GO:0005737^cellular_component^cytoplasm`GO:0005524^molecular_function^ATP binding`GO:0031072^molecular_function^heat shock protein binding`GO:0051082^molecular_function^unfolded protein binding`GO:0008270^molecular_function^zinc ion binding`GO:0006260^biological_process^DNA replication`GO:0006457^biological_process^protein folding`GO:0009408^biological_process^response to heat
contig_181	DNAJ1_ARATH	1-426+, 558-1166+, 251-706+	2.34e-27,1.02e-54,1.07e-30	Chaperone protein dnaJ 1, mitochondrial	GO:0005737^cellular_component^cytoplasm`GO:0005739^cellular_component^mitochondrion`GO:0005524^molecular_function^ATP binding`GO:0031072^molecular_function^heat shock protein binding`GO:0046872^molecular_function^metal ion binding`GO:0051082^molecular_function^unfolded protein binding`GO:0051085^biological_process^chaperone cofactor-dependent protein refolding`GO:0042026^biological_process^protei…
contig_1766	DNAJ6_ARATH	2-928+	1.22e-105	Chaperone protein dnaJ 6	GO:0005634^cellular_component^nucleus
contig_2934	DNJ10_ARATH	1-1023+	1.76e-125	Chaperone protein dnaJ 10	.
contig_2452	DNJ13_ARATH	257-1411+	5.49e-165	Chaperone protein dnaJ 13	GO:0005783^cellular_component^endoplasmic reticulum`GO:0016021^cellular_component^integral component of membrane`GO:0009536^cellular_component^plastid`GO:0055122^biological_process^response to very low light intensity stimulus`GO:0010228^biological_process^vegetative to reproductive phase transition of meristem
contig_2995	DNJ15_ARATH	498-1310+, 1-303+	1.52e-145,1.11e-26	Chaperone protein dnaJ 15	GO:0005856^cellular_component^cytoskeleton`GO:0005789^cellular_component^endoplasmic reticulum membrane`GO:0000139^cellular_component^Golgi membrane`GO:0008092^molecular_function^cytoskeletal protein binding`GO:0009958^biological_process^positive gravitropism
contig_1103	DNJ16_ARATH	50-1258+	0	Chaperone protein dnaJ 16	GO:0016020^cellular_component^membrane`GO:0009737^biological_process^response to abscisic acid
contig_2241	DNJ19_ARATH	1-1041+	0	DnaJ protein ERDJ3B	GO:0005829^cellular_component^cytosol`GO:0005783^cellular_component^endoplasmic reticulum`GO:0005788^cellular_component^endoplasmic reticulum lumen`GO:0005886^cellular_component^plasma membrane`GO:0030544^molecular_function^Hsp70 protein binding`GO:0051082^molecular_function^unfolded protein binding`GO:0002221^biological_process^pattern recognition receptor signaling pathway`GO:0006457^biological…
contig_2219	DNJH_CUCSA	1-1263+	0	DnaJ protein homolog	GO:0005886^cellular_component^plasma membrane`GO:0005524^molecular_function^ATP binding`GO:0030544^molecular_function^Hsp70 protein binding`GO:0046872^molecular_function^metal ion binding`GO:0051082^molecular_function^unfolded protein binding`GO:0006457^biological_process^protein folding`GO:0009408^biological_process^response to heat
contig_2147	DNJH2_ALLPO	245-1270+	7.56e-171	DnaJ protein homolog 2	GO:0016020^cellular_component^membrane`GO:0005524^molecular_function^ATP binding`GO:0030544^molecular_function^Hsp70 protein binding`GO:0046872^molecular_function^metal ion binding`GO:0051082^molecular_function^unfolded protein binding`GO:0006457^biological_process^protein folding`GO:0009408^biological_process^response to heat
contig_895	DNLI1_ARATH	1-2343+	0	DNA ligase 1	GO:0005737^cellular_component^cytoplasm`GO:0005739^cellular_component^mitochondrion`GO:0005730^cellular_component^nucleolus`GO:0005634^cellular_component^nucleus`GO:0005524^molecular_function^ATP binding`GO:0003677^molecular_function^DNA binding`GO:0003910^molecular_function^DNA ligase (ATP) activity`GO:0046872^molecular_function^metal ion binding`GO:0007049^biological_process^cell cycle`GO:00513…
contig_2268	DNPEP_RICCO	830-1507+, 1-690+	4.14e-138,5.22e-110	Probable aspartyl aminopeptidase	GO:0005737^cellular_component^cytoplasm`GO:0004177^molecular_function^aminopeptidase activity`GO:0008237^molecular_function^metallopeptidase activity`GO:0008270^molecular_function^zinc ion binding
contig_2612	DOF32_ARATH	1-1062+	4.4e-35	Dof zinc finger protein DOF3.2 {ECO:0000303|PubMed:12475498}	GO:0005634^cellular_component^nucleus`GO:0003700^molecular_function^DNA-binding transcription factor activity`GO:0046872^molecular_function^metal ion binding`GO:0000976^molecular_function^transcription cis-regulatory region binding`GO:0006355^biological_process^regulation of transcription, DNA-templated`GO:0090057^biological_process^root radial pattern formation
contig_1653	DOHH_ARATH	1-939+	2.57e-166	Deoxyhypusine hydroxylase {ECO:0000255|HAMAP-Rule:MF_03101}	GO:0005829^cellular_component^cytosol`GO:0019135^molecular_function^deoxyhypusine monooxygenase activity`GO:0046872^molecular_function^metal ion binding`GO:0016491^molecular_function^oxidoreductase activity`GO:0008612^biological_process^peptidyl-lysine modification to peptidyl-hypusine
contig_2109	DOT2_ARATH	914-2032+, 1959-2597+, 1-801+	4.56e-123,1.57e-84,1.35e-13	SART-1 family protein DOT2 {ECO:0000305}	GO:0005730^cellular_component^nucleolus`GO:0005634^cellular_component^nucleus`GO:0046540^cellular_component^U4/U6 x U5 tri-snRNP complex`GO:0010588^biological_process^cotyledon vascular tissue pattern formation`GO:0009908^biological_process^flower development`GO:0048366^biological_process^leaf development`GO:0010305^biological_process^leaf vascular tissue pattern formation`GO:0000481^biological_p…
contig_2186	DPNP1_ARATH	564-1214+, 1-507+	2.03e-107,9.22e-40	SAL1 phosphatase	GO:0008441^molecular_function^3(2),5-bisphosphate nucleotidase activity`GO:0004441^molecular_function^inositol-1,4-bisphosphate 1-phosphatase activity`GO:0046872^molecular_function^metal ion binding`GO:0042578^molecular_function^phosphoric ester hydrolase activity`GO:0009738^biological_process^abscisic acid-activated signaling pathway`GO:0046855^biological_process^inositol phosphate dephosphoryla…
contig_2054	DPNPH_ARATH	1-1383+	1.53e-178	PAP-specific phosphatase HAL2-like	GO:0008441^molecular_function^3(2),5-bisphosphate nucleotidase activity`GO:0046872^molecular_function^metal ion binding`GO:0042578^molecular_function^phosphoric ester hydrolase activity`GO:0046855^biological_process^inositol phosphate dephosphorylation`GO:0046854^biological_process^phosphatidylinositol phosphate biosynthetic process`GO:0000103^biological_process^sulfate assimilation
contig_3674	DPOD1_ORYSJ	2096-3292+, 1-2151+	0	DNA polymerase delta catalytic subunit	GO:0043625^cellular_component^delta DNA polymerase complex`GO:0008296^molecular_function^3-5-exodeoxyribonuclease activity`GO:0051539^molecular_function^4 iron, 4 sulfur cluster binding`GO:0003677^molecular_function^DNA binding`GO:0003887^molecular_function^DNA-directed DNA polymerase activity`GO:0046872^molecular_function^metal ion binding`GO:0000166^molecular_function^nucleotide binding`GO:0006…
contig_2298	DRB2_ORYSJ	1-1416+	2.02e-102	Double-stranded RNA-binding protein 2	GO:0003725^molecular_function^double-stranded RNA binding
contig_703	DRB5_ARATH	1-627+	2.74e-94	Double-stranded RNA-binding protein 5	GO:0003725^molecular_function^double-stranded RNA binding
contig_189	DRE2A_ORYSI	1-627+	2.81e-55	Dehydration-responsive element-binding protein 2A	GO:0005634^cellular_component^nucleus`GO:0003677^molecular_function^DNA binding`GO:0003700^molecular_function^DNA-binding transcription factor activity
contig_3175	DRE2C_ARATH	1-897+	3.65e-43	Dehydration-responsive element-binding protein 2C	GO:0005634^cellular_component^nucleus`GO:0003700^molecular_function^DNA-binding transcription factor activity`GO:0000976^molecular_function^transcription cis-regulatory region binding`GO:0009738^biological_process^abscisic acid-activated signaling pathway`GO:0010286^biological_process^heat acclimation`GO:0045893^biological_process^positive regulation of transcription, DNA-templated`GO:0009737^bio…
contig_3611	DREB3_ARATH	1-777+	2.1e-67	Dehydration-responsive element-binding protein 3	GO:0005634^cellular_component^nucleus`GO:0003700^molecular_function^DNA-binding transcription factor activity`GO:0043565^molecular_function^sequence-specific DNA binding`GO:0009873^biological_process^ethylene-activated signaling pathway`GO:0045893^biological_process^positive regulation of transcription, DNA-templated
contig_3603	DRIP2_ARATH	1-1386+	2.09e-129	E3 ubiquitin protein ligase DRIP2	GO:0046872^molecular_function^metal ion binding`GO:0004842^molecular_function^ubiquitin-protein transferase activity`GO:0051865^biological_process^protein autoubiquitination`GO:0016567^biological_process^protein ubiquitination`GO:0009414^biological_process^response to water deprivation
contig_3263	DRMH3_ARATH	1-414+	2.97e-34	Dormancy-associated protein homolog 3 {ECO:0000305}	.
contig_105	DRP1A_ARATH	425-1987+	0	Phragmoplastin DRP1A {ECO:0000305}	GO:0005938^cellular_component^cell cortex`GO:0009504^cellular_component^cell plate`GO:0009535^cellular_component^chloroplast thylakoid membrane`GO:0045334^cellular_component^clathrin-coated endocytic vesicle`GO:0030136^cellular_component^clathrin-coated vesicle`GO:0005737^cellular_component^cytoplasm`GO:0005856^cellular_component^cytoskeleton`GO:0005829^cellular_component^cytosol`GO:0016020^cellu…
contig_114	DSP1_ARATH	1-630+	1.41e-101	Tyrosine-protein phosphatase DSP1 {ECO:0000305}	GO:0005737^cellular_component^cytoplasm`GO:0016791^molecular_function^phosphatase activity`GO:0004725^molecular_function^protein tyrosine phosphatase activity
contig_1982	DTX19_ARATH	524-1450+, 117-530+	4.08e-117,2.62e-12	Protein DETOXIFICATION 19 {ECO:0000303|PubMed:11739388}	GO:0016021^cellular_component^integral component of membrane`GO:0016020^cellular_component^membrane`GO:0015297^molecular_function^antiporter activity`GO:0022857^molecular_function^transmembrane transporter activity`GO:0042910^molecular_function^xenobiotic transmembrane transporter activity`GO:0009636^biological_process^response to toxic substance
contig_880	DTX27_ARATH	394-1437+	2.25e-172	Protein DETOXIFICATION 27 {ECO:0000303|PubMed:11739388}	GO:0016021^cellular_component^integral component of membrane`GO:0016020^cellular_component^membrane`GO:0015297^molecular_function^antiporter activity`GO:0022857^molecular_function^transmembrane transporter activity`GO:0042910^molecular_function^xenobiotic transmembrane transporter activity
contig_2502	DTX34_ARATH	287-1723+	0	Protein DETOXIFICATION 34 {ECO:0000303|PubMed:11739388}	GO:0016021^cellular_component^integral component of membrane`GO:0016020^cellular_component^membrane`GO:0015297^molecular_function^antiporter activity`GO:0022857^molecular_function^transmembrane transporter activity`GO:0042910^molecular_function^xenobiotic transmembrane transporter activity
contig_1739	DTX46_ARATH	889-1545+, 837-1217+, 452-880+	4.75e-100,5.55e-10,1.49e-36	Protein DETOXIFICATION 46, chloroplastic {ECO:0000303|PubMed:11739388}	GO:0009507^cellular_component^chloroplast`GO:0009941^cellular_component^chloroplast envelope`GO:0031969^cellular_component^chloroplast membrane`GO:0016021^cellular_component^integral component of membrane`GO:0015297^molecular_function^antiporter activity`GO:0042910^molecular_function^xenobiotic transmembrane transporter activity
contig_596	DUF3_ARATH	669-2327+	5.04e-19	DUF724 domain-containing protein 3 {ECO:0000305}	GO:0005773^cellular_component^vacuole`GO:0042803^molecular_function^protein homodimerization activity`GO:0040008^biological_process^regulation of growth
contig_871	DUS1_ARATH	1-576+	3.46e-67	Dual specificity protein phosphatase 1	GO:0005737^cellular_component^cytoplasm`GO:0005634^cellular_component^nucleus`GO:0005516^molecular_function^calmodulin binding`GO:0017017^molecular_function^MAP kinase tyrosine/serine/threonine phosphatase activity`GO:0051019^molecular_function^mitogen-activated protein kinase binding`GO:0004721^molecular_function^phosphoprotein phosphatase activity`GO:0106306^molecular_function^protein serine ph…
contig_4134	DUS3L_ORYSJ	2-2020+	0	tRNA-dihydrouridine(47) synthase NAD(P)(+)-like	GO:0050660^molecular_function^flavin adenine dinucleotide binding`GO:0046872^molecular_function^metal ion binding`GO:0017150^molecular_function^tRNA dihydrouridine synthase activity
contig_1480	DUT_ARATH	2-418+	4.93e-26	Deoxyuridine 5-triphosphate nucleotidohydrolase	GO:0005829^cellular_component^cytosol`GO:0004170^molecular_function^dUTP diphosphatase activity`GO:0042802^molecular_function^identical protein binding`GO:0000287^molecular_function^magnesium ion binding`GO:0006281^biological_process^DNA repair`GO:0006226^biological_process^dUMP biosynthetic process`GO:0046081^biological_process^dUTP catabolic process
contig_3112	DWA2_ARATH	605-1054+	7.45e-72	WD repeat-containing protein DWA2	GO:0080008^cellular_component^Cul4-RING E3 ubiquitin ligase complex`GO:0005634^cellular_component^nucleus`GO:0009738^biological_process^abscisic acid-activated signaling pathway`GO:0009788^biological_process^negative regulation of abscisic acid-activated signaling pathway`GO:0016567^biological_process^protein ubiquitination
contig_2997	DXO_ARATH	199-1725+	0	NAD-capped RNA hydrolase DXO1 {ECO:0000305}	GO:0005829^cellular_component^cytosol`GO:0005634^cellular_component^nucleus`GO:0000175^molecular_function^3-5-exoribonuclease activity`GO:0004534^molecular_function^5-3 exoribonuclease activity`GO:0016787^molecular_function^hydrolase activity`GO:0046872^molecular_function^metal ion binding`GO:0000166^molecular_function^nucleotide binding`GO:0003723^molecular_function^RNA binding`GO:0110152^molecu…
contig_2410	DXR_ORYSJ	1-1416+	0	1-deoxy-D-xylulose 5-phosphate reductoisomerase, chloroplastic	GO:0009570^cellular_component^chloroplast stroma`GO:0030604^molecular_function^1-deoxy-D-xylulose-5-phosphate reductoisomerase activity`GO:0030145^molecular_function^manganese ion binding`GO:0070402^molecular_function^NADPH binding`GO:0051484^biological_process^isopentenyl diphosphate biosynthetic process, methylerythritol 4-phosphate pathway involved in terpenoid biosynthetic process`GO:0046686^…
contig_1570	DXS_CAPAN	1-2154+	0	Probable 1-deoxy-D-xylulose-5-phosphate synthase, chloroplastic	GO:0009507^cellular_component^chloroplast`GO:0008661^molecular_function^1-deoxy-D-xylulose-5-phosphate synthase activity`GO:0046872^molecular_function^metal ion binding`GO:0052865^biological_process^1-deoxy-D-xylulose 5-phosphate biosynthetic process`GO:0016114^biological_process^terpenoid biosynthetic process`GO:0009228^biological_process^thiamine biosynthetic process
contig_1337	DXS2_ORYSJ	233-898+, 711-2147+	5.21e-132,0	Probable 1-deoxy-D-xylulose-5-phosphate synthase 2, chloroplastic	GO:0009507^cellular_component^chloroplast`GO:0008661^molecular_function^1-deoxy-D-xylulose-5-phosphate synthase activity`GO:0046872^molecular_function^metal ion binding`GO:0016744^molecular_function^transketolase or transaldolase activity`GO:0052865^biological_process^1-deoxy-D-xylulose 5-phosphate biosynthetic process`GO:0016114^biological_process^terpenoid biosynthetic process`GO:0009228^biolog…
contig_686	DYAD_ARATH	1-2439+	4.3e-77	Protein DYAD	GO:0005634^cellular_component^nucleus`GO:0007066^biological_process^female meiosis sister chromatid cohesion`GO:0007065^biological_process^male meiosis sister chromatid cohesion`GO:0007131^biological_process^reciprocal meiotic recombination
contig_765	E131_ARATH	614-1525+, 1-429+	1.33e-173,1.29e-54	Glucan endo-1,3-beta-glucosidase 1	GO:0046658^cellular_component^anchored component of plasma membrane`GO:0005576^cellular_component^extracellular region`GO:0042973^molecular_function^glucan endo-1,3-beta-D-glucosidase activity`GO:0005975^biological_process^carbohydrate metabolic process`GO:0006952^biological_process^defense response
contig_2800	E1311_ARATH	253-1191+	7.23e-86	Glucan endo-1,3-beta-glucosidase 11	GO:0031225^cellular_component^anchored component of membrane`GO:0046658^cellular_component^anchored component of plasma membrane`GO:0005618^cellular_component^cell wall`GO:0005576^cellular_component^extracellular region`GO:0005886^cellular_component^plasma membrane`GO:0042973^molecular_function^glucan endo-1,3-beta-D-glucosidase activity`GO:0005975^biological_process^carbohydrate metabolic proces…
contig_3808	E1313_ARATH	408-1493+	4.34e-178	Glucan endo-1,3-beta-glucosidase 13	GO:0031225^cellular_component^anchored component of membrane`GO:0046658^cellular_component^anchored component of plasma membrane`GO:0005618^cellular_component^cell wall`GO:0005576^cellular_component^extracellular region`GO:0005886^cellular_component^plasma membrane`GO:0009536^cellular_component^plastid`GO:0042973^molecular_function^glucan endo-1,3-beta-D-glucosidase activity`GO:0005975^biological…
contig_3214	E133_ARATH	1-1506+	0	Glucan endo-1,3-beta-glucosidase 3	GO:0031225^cellular_component^anchored component of membrane`GO:0046658^cellular_component^anchored component of plasma membrane`GO:0005739^cellular_component^mitochondrion`GO:0005886^cellular_component^plasma membrane`GO:0042973^molecular_function^glucan endo-1,3-beta-D-glucosidase activity`GO:0005975^biological_process^carbohydrate metabolic process`GO:0006952^biological_process^defense response
contig_3812	E133_SOLTU	158-1120+	2.59e-84	Glucan endo-1,3-beta-glucosidase, basic isoform 3	GO:0046658^cellular_component^anchored component of plasma membrane`GO:0005773^cellular_component^vacuole`GO:0042973^molecular_function^glucan endo-1,3-beta-D-glucosidase activity`GO:0005975^biological_process^carbohydrate metabolic process`GO:0006952^biological_process^defense response
contig_1197	E134_ARATH	1-1293+	1.57e-179	Glucan endo-1,3-beta-glucosidase 4	GO:0031225^cellular_component^anchored component of membrane`GO:0046658^cellular_component^anchored component of plasma membrane`GO:0005829^cellular_component^cytosol`GO:0005886^cellular_component^plasma membrane`GO:0042973^molecular_function^glucan endo-1,3-beta-D-glucosidase activity`GO:0005975^biological_process^carbohydrate metabolic process`GO:0006952^biological_process^defense response
contig_2213	E138_ARATH	456-1316+, 2-541+	1.33e-140,3.19e-53	Glucan endo-1,3-beta-glucosidase 8	GO:0031225^cellular_component^anchored component of membrane`GO:0046658^cellular_component^anchored component of plasma membrane`GO:0048046^cellular_component^apoplast`GO:0005618^cellular_component^cell wall`GO:0005634^cellular_component^nucleus`GO:0005886^cellular_component^plasma membrane`GO:0009506^cellular_component^plasmodesma`GO:0042973^molecular_function^glucan endo-1,3-beta-D-glucosidase …
contig_3129	E13B_HEVBR	87-1076+	2.12e-108	Glucan endo-1,3-beta-glucosidase, basic vacuolar isoform {ECO:0000305}	GO:0005773^cellular_component^vacuole`GO:0042973^molecular_function^glucan endo-1,3-beta-D-glucosidase activity`GO:0005975^biological_process^carbohydrate metabolic process`GO:0006952^biological_process^defense response
contig_2498	E13B_WHEAT	1000-1521+, 3-953+	5.06e-48,6.83e-73	Glucan endo-1,3-beta-glucosidase	GO:0046658^cellular_component^anchored component of plasma membrane`GO:0042973^molecular_function^glucan endo-1,3-beta-D-glucosidase activity`GO:0005975^biological_process^carbohydrate metabolic process`GO:0006952^biological_process^defense response
contig_154	E2FE_ARATH	429-1232+	2.28e-69	E2F transcription factor-like E2FE	GO:0005634^cellular_component^nucleus`GO:0090575^cellular_component^RNA polymerase II transcription regulator complex`GO:0003677^molecular_function^DNA binding`GO:0003700^molecular_function^DNA-binding transcription factor activity`GO:0000981^molecular_function^DNA-binding transcription factor activity, RNA polymerase II-specific`GO:0000978^molecular_function^RNA polymerase II cis-regulatory regi…
contig_66	E70A1_ARATH	1-648+, 645-1247+	1.03e-42,5.77e-55	Exocyst complex component EXO70A1 {ECO:0000303|PubMed:16942608}	GO:0005618^cellular_component^cell wall`GO:0031410^cellular_component^cytoplasmic vesicle`GO:0005856^cellular_component^cytoskeleton`GO:0005829^cellular_component^cytosol`GO:0000145^cellular_component^exocyst`GO:0005576^cellular_component^extracellular region`GO:0009524^cellular_component^phragmoplast`GO:0005886^cellular_component^plasma membrane`GO:0006887^biological_process^exocytosis`GO:009005…
contig_1274	E70B1_ARATH	649-2253+	1.69e-118	Exocyst complex component EXO70B1 {ECO:0000303|PubMed:23944713}	GO:0005829^cellular_component^cytosol`GO:0012505^cellular_component^endomembrane system`GO:0000145^cellular_component^exocyst`GO:0070062^cellular_component^extracellular exosome`GO:0045335^cellular_component^phagocytic vesicle`GO:0005886^cellular_component^plasma membrane`GO:0006952^biological_process^defense response`GO:0052542^biological_process^defense response by callose deposition`GO:0042742…
contig_433	EA6_ARATH	593-1525+, 1-648+	2.19e-104,6.75e-51	Probable glucan endo-1,3-beta-glucosidase A6	GO:0046658^cellular_component^anchored component of plasma membrane`GO:0042973^molecular_function^glucan endo-1,3-beta-D-glucosidase activity`GO:0005975^biological_process^carbohydrate metabolic process`GO:0006952^biological_process^defense response`GO:0009793^biological_process^embryo development ending in seed dormancy`GO:0010584^biological_process^pollen exine formation
contig_271	EAAC_ARATH	702-1145+	4.07e-73	Probable envelope ADP,ATP carrier protein, chloroplastic	GO:0009507^cellular_component^chloroplast`GO:0009941^cellular_component^chloroplast envelope`GO:0031969^cellular_component^chloroplast membrane`GO:0016021^cellular_component^integral component of membrane`GO:0042651^cellular_component^thylakoid membrane`GO:0005347^molecular_function^ATP transmembrane transporter activity`GO:0009624^biological_process^response to nematode
contig_3138	EB1B_ARATH	1-828+	7.48e-128	Microtubule-associated protein RP/EB family member 1B	GO:0010005^cellular_component^cortical microtubule, transverse to long axis`GO:0005881^cellular_component^cytoplasmic microtubule`GO:0005874^cellular_component^microtubule`GO:0005815^cellular_component^microtubule organizing center`GO:0035371^cellular_component^microtubule plus-end`GO:0005634^cellular_component^nucleus`GO:0009524^cellular_component^phragmoplast`GO:0005819^cellular_component^spind…
contig_3211	EBF1_ARATH	1-1485+	0	EIN3-binding F-box protein 1	GO:0005737^cellular_component^cytoplasm`GO:0005634^cellular_component^nucleus`GO:0019005^cellular_component^SCF ubiquitin ligase complex`GO:0009873^biological_process^ethylene-activated signaling pathway`GO:0010105^biological_process^negative regulation of ethylene-activated signaling pathway`GO:0016567^biological_process^protein ubiquitination`GO:0009723^biological_process^response to ethylene`G…
contig_3613	ECA3_ARATH	703-3024+, 3-620+	0,2.1e-90	Calcium-transporting ATPase 3, endoplasmic reticulum-type	GO:0012505^cellular_component^endomembrane system`GO:0005768^cellular_component^endosome`GO:0010008^cellular_component^endosome membrane`GO:0005794^cellular_component^Golgi apparatus`GO:0000139^cellular_component^Golgi membrane`GO:0016021^cellular_component^integral component of membrane`GO:0005802^cellular_component^trans-Golgi network`GO:0015410^molecular_function^ABC-type manganese transporter…
contig_1579	ECA4_ARATH	700-3129+, 1-519+	0,8.18e-58	Calcium-transporting ATPase 4, endoplasmic reticulum-type	GO:0005783^cellular_component^endoplasmic reticulum`GO:0005576^cellular_component^extracellular region`GO:0016021^cellular_component^integral component of membrane`GO:0005886^cellular_component^plasma membrane`GO:0005524^molecular_function^ATP binding`GO:0046872^molecular_function^metal ion binding`GO:0005388^molecular_function^P-type calcium transporter activity`GO:0008553^molecular_function^P-t…
contig_3513	ECD_ARATH	1-1941+	0	Protein ecdysoneless homolog {ECO:0000250|UniProtKB:Q9W032}	GO:0005634^cellular_component^nucleus
contig_1394	ECT2_ARATH	1-1986+	3.97e-112	YTH domain-containing protein ECT2 {ECO:0000305}	GO:0005737^cellular_component^cytoplasm`GO:0005829^cellular_component^cytosol`GO:0005634^cellular_component^nucleus`GO:0003729^molecular_function^mRNA binding`GO:0061157^biological_process^mRNA destabilization
contig_635	ECT4_ARATH	1-1326+	2.69e-85	YTH domain-containing protein ECT4 {ECO:0000305}	GO:0005737^cellular_component^cytoplasm`GO:0003729^molecular_function^mRNA binding`GO:0061157^biological_process^mRNA destabilization
contig_1473	ECT4_ARATH	1-2022+	7e-92	YTH domain-containing protein ECT4 {ECO:0000305}	GO:0005737^cellular_component^cytoplasm`GO:0003729^molecular_function^mRNA binding`GO:0061157^biological_process^mRNA destabilization
contig_2058	EDA2_ARATH	1-510+, 251-1057+	2.91e-43,1.4e-84	Probable serine protease EDA2	GO:0005576^cellular_component^extracellular region`GO:0005773^cellular_component^vacuole`GO:0008239^molecular_function^dipeptidyl-peptidase activity`GO:0008236^molecular_function^serine-type peptidase activity`GO:0009561^biological_process^megagametogenesis`GO:0006508^biological_process^proteolysis
contig_202	EDM2_ARATH	1814-2605+, 1107-1529+, 17-1063+	7.79e-31,5.16e-25,2.09e-73	Protein ENHANCED DOWNY MILDEW 2 {ECO:0000303|PubMed:23940361}	GO:0005634^cellular_component^nucleus`GO:0032991^cellular_component^protein-containing complex`GO:0003700^molecular_function^DNA-binding transcription factor activity`GO:0046872^molecular_function^metal ion binding`GO:0043565^molecular_function^sequence-specific DNA binding`GO:0050832^biological_process^defense response to fungus`GO:0070829^biological_process^obsolete heterochromatin maintenance`…
contig_1821	EDR2_ARATH	905-1687+	1.34e-11	Protein ENHANCED DISEASE RESISTANCE 2	GO:0005789^cellular_component^endoplasmic reticulum membrane`GO:0010008^cellular_component^endosome membrane`GO:0016021^cellular_component^integral component of membrane`GO:0005886^cellular_component^plasma membrane`GO:0070273^molecular_function^phosphatidylinositol-4-phosphate binding`GO:0009873^biological_process^ethylene-activated signaling pathway`GO:1900056^biological_process^negative regula…
contig_3500	EDR2L_ARATH	1659-2225+, 1-1080+	6.66e-56,1.18e-45	Protein ENHANCED DISEASE RESISTANCE 2-like	GO:0005789^cellular_component^endoplasmic reticulum membrane`GO:0010008^cellular_component^endosome membrane`GO:0016021^cellular_component^integral component of membrane`GO:0005886^cellular_component^plasma membrane`GO:0008289^molecular_function^lipid binding`GO:0006952^biological_process^defense response
contig_2595	EDR2L_ARATH	1-990+	3.9e-61	Protein ENHANCED DISEASE RESISTANCE 2-like	GO:0005789^cellular_component^endoplasmic reticulum membrane`GO:0010008^cellular_component^endosome membrane`GO:0016021^cellular_component^integral component of membrane`GO:0005886^cellular_component^plasma membrane`GO:0008289^molecular_function^lipid binding`GO:0006952^biological_process^defense response
contig_3976	EDR2L_ARATH	504-2273+	4.78e-86	Protein ENHANCED DISEASE RESISTANCE 2-like	GO:0005789^cellular_component^endoplasmic reticulum membrane`GO:0010008^cellular_component^endosome membrane`GO:0016021^cellular_component^integral component of membrane`GO:0005886^cellular_component^plasma membrane`GO:0008289^molecular_function^lipid binding`GO:0006952^biological_process^defense response
contig_2864	EGY2_ARATH	302-1726+	0	Probable zinc metalloprotease EGY2, chloroplastic	GO:0009507^cellular_component^chloroplast`GO:0031969^cellular_component^chloroplast membrane`GO:0009535^cellular_component^chloroplast thylakoid membrane`GO:0016021^cellular_component^integral component of membrane`GO:0008237^molecular_function^metallopeptidase activity
contig_3425	EHD1_ARATH	716-1372+, 1-687+	1.25e-149,3.31e-103	EH domain-containing protein 1 {ECO:0000303|PubMed:18547399}	GO:0005737^cellular_component^cytoplasm`GO:0005768^cellular_component^endosome`GO:0010008^cellular_component^endosome membrane`GO:0043231^cellular_component^intracellular membrane-bounded organelle`GO:0016020^cellular_component^membrane`GO:0005886^cellular_component^plasma membrane`GO:0009506^cellular_component^plasmodesma`GO:0005509^molecular_function^calcium ion binding`GO:0003925^molecular_fun…
contig_1960	EI24_ARATH	1-999+	1.3e-136	Protein EI24 homolog	GO:0005783^cellular_component^endoplasmic reticulum`GO:0016021^cellular_component^integral component of membrane`GO:0016236^biological_process^macroautophagy
contig_396	EIF3C_MEDTR	197-2113+	3.99e-112	Eukaryotic translation initiation factor 3 subunit C {ECO:0000255|HAMAP-Rule:MF_03002}	GO:0016282^cellular_component^eukaryotic 43S preinitiation complex`GO:0033290^cellular_component^eukaryotic 48S preinitiation complex`GO:0005852^cellular_component^eukaryotic translation initiation factor 3 complex`GO:0003743^molecular_function^translation initiation factor activity`GO:0031369^molecular_function^translation initiation factor binding`GO:0001732^biological_process^formation of cyto…
contig_3011	EIF3E_ARATH	344-712+, 684-1010+	1.49e-63,1.83e-48	Eukaryotic translation initiation factor 3 subunit E {ECO:0000255|HAMAP-Rule:MF_03004, ECO:0000303|PubMed:11029466}	GO:0005737^cellular_component^cytoplasm`GO:0005829^cellular_component^cytosol`GO:0031597^cellular_component^cytosolic proteasome complex`GO:0016282^cellular_component^eukaryotic 43S preinitiation complex`GO:0033290^cellular_component^eukaryotic 48S preinitiation complex`GO:0005852^cellular_component^eukaryotic translation initiation factor 3 complex`GO:0071540^cellular_component^eukaryotic transl…
contig_3230	EIF3H_ARATH	564-1208+, 77-586+	5.51e-128,3.76e-71	Eukaryotic translation initiation factor 3 subunit H {ECO:0000255|HAMAP-Rule:MF_03007}	GO:0005829^cellular_component^cytosol`GO:0016282^cellular_component^eukaryotic 43S preinitiation complex`GO:0033290^cellular_component^eukaryotic 48S preinitiation complex`GO:0005852^cellular_component^eukaryotic translation initiation factor 3 complex`GO:0005576^cellular_component^extracellular region`GO:0042788^cellular_component^polysomal ribosome`GO:0070122^molecular_function^isopeptidase act…
contig_3546	EIN2_ARATH	2805-3851+, 1-2292+	6.37e-130,0	Ethylene-insensitive protein 2 {ECO:0000303|PubMed:10381874}	GO:0005789^cellular_component^endoplasmic reticulum membrane`GO:0016021^cellular_component^integral component of membrane`GO:0005634^cellular_component^nucleus`GO:0015086^molecular_function^cadmium ion transmembrane transporter activity`GO:0005384^molecular_function^manganese ion transmembrane transporter activity`GO:0003729^molecular_function^mRNA binding`GO:0009926^biological_process^auxin pola…
contig_3375	EIN3_ARATH	1-1815+	0	Protein ETHYLENE INSENSITIVE 3	GO:0005634^cellular_component^nucleus`GO:0003677^molecular_function^DNA binding`GO:0003700^molecular_function^DNA-binding transcription factor activity`GO:0019900^molecular_function^kinase binding`GO:0000976^molecular_function^transcription cis-regulatory region binding`GO:0042742^biological_process^defense response to bacterium`GO:0009873^biological_process^ethylene-activated signaling pathway`G…
contig_2237	EIN4_ARATH	141-1913+, 1681-2418+	0,3.59e-68	Protein EIN4 {ECO:0000303|PubMed:9707532}	GO:0005783^cellular_component^endoplasmic reticulum`GO:0005789^cellular_component^endoplasmic reticulum membrane`GO:0016021^cellular_component^integral component of membrane`GO:0005524^molecular_function^ATP binding`GO:0051740^molecular_function^ethylene binding`GO:0038199^molecular_function^ethylene receptor activity`GO:0046872^molecular_function^metal ion binding`GO:0000155^molecular_function^p…
contig_1032	EKI_ARATH	1-1650+	1.38e-173	Probable ethanolamine kinase	GO:0005886^cellular_component^plasma membrane`GO:0005524^molecular_function^ATP binding`GO:0004305^molecular_function^ethanolamine kinase activity`GO:0006646^biological_process^phosphatidylethanolamine biosynthetic process`GO:0008654^biological_process^phospholipid biosynthetic process
contig_2436	ELD1_ARATH	127-1716+	0	Glycosyltransferase-like KOBITO 1 {ECO:0000303|PubMed:12215501, ECO:0000303|PubMed:22457425}	GO:0005737^cellular_component^cytoplasm`GO:0005768^cellular_component^endosome`GO:0005576^cellular_component^extracellular region`GO:0005794^cellular_component^Golgi apparatus`GO:0000138^cellular_component^Golgi trans cisterna`GO:0009505^cellular_component^plant-type cell wall`GO:0005886^cellular_component^plasma membrane`GO:0005802^cellular_component^trans-Golgi network`GO:0016757^molecular_func…
contig_3594	ELF6_ARATH	1-1050+	8.94e-40	Probable lysine-specific demethylase ELF6	GO:0005634^cellular_component^nucleus`GO:0051213^molecular_function^dioxygenase activity`GO:0032452^molecular_function^histone demethylase activity`GO:0034647^molecular_function^histone H3-tri/di/monomethyl-lysine-4 demethylase activity`GO:0046872^molecular_function^metal ion binding`GO:0006338^biological_process^chromatin remodeling`GO:0033169^biological_process^histone H3-K9 demethylation`GO:00…
contig_3452	ELO3L_ARATH	1-624+	1.73e-10	Elongation of fatty acids protein 3-like	GO:0030176^cellular_component^integral component of endoplasmic reticulum membrane`GO:0009922^molecular_function^fatty acid elongase activity`GO:0071215^biological_process^cellular response to abscisic acid stimulus`GO:0030497^biological_process^fatty acid elongation`GO:0034625^biological_process^fatty acid elongation, monounsaturated fatty acid`GO:0034626^biological_process^fatty acid elongation…
contig_917	ELP2_ARATH	1586-2497+, 2-550+, 205-1302+	1.04e-121,1.53e-33,5.41e-142	Elongator complex protein 2	GO:0005737^cellular_component^cytoplasm`GO:0033588^cellular_component^elongator holoenzyme complex`GO:0005634^cellular_component^nucleus`GO:0016746^molecular_function^acyltransferase activity`GO:0009738^biological_process^abscisic acid-activated signaling pathway`GO:0006952^biological_process^defense response`GO:0031538^biological_process^negative regulation of anthocyanin metabolic process`GO:00…
contig_1118	EM506_ARATH	1-537+	1.85e-13	Ankyrin repeat domain-containing protein EMB506, chloroplastic	GO:0009507^cellular_component^chloroplast
contig_2082	EML3_ARATH	1-522+	2.34e-52	Protein EMSY-LIKE 3 {ECO:0000303|PubMed:21830950}	GO:0005634^cellular_component^nucleus`GO:0003682^molecular_function^chromatin binding`GO:0031493^molecular_function^nucleosomal histone binding`GO:0031491^molecular_function^nucleosome binding`GO:0050832^biological_process^defense response to fungus`GO:0006357^biological_process^regulation of transcription by RNA polymerase II
contig_2522	EML3_ARATH	1-1407+	3.08e-146	Protein EMSY-LIKE 3 {ECO:0000303|PubMed:21830950}	GO:0005634^cellular_component^nucleus`GO:0003682^molecular_function^chromatin binding`GO:0031493^molecular_function^nucleosomal histone binding`GO:0031491^molecular_function^nucleosome binding`GO:0050832^biological_process^defense response to fungus`GO:0006357^biological_process^regulation of transcription by RNA polymerase II
contig_1577	EML3_ARATH	503-913+	9.81e-09	Protein EMSY-LIKE 3 {ECO:0000303|PubMed:21830950}	GO:0005634^cellular_component^nucleus`GO:0003682^molecular_function^chromatin binding`GO:0031493^molecular_function^nucleosomal histone binding`GO:0031491^molecular_function^nucleosome binding`GO:0050832^biological_process^defense response to fungus`GO:0006357^biological_process^regulation of transcription by RNA polymerase II
contig_3745	EMS1_ARATH	1-552+	2.63e-35	Leucine-rich repeat receptor protein kinase EMS1 {ECO:0000305}	GO:0016021^cellular_component^integral component of membrane`GO:0016020^cellular_component^membrane`GO:0005886^cellular_component^plasma membrane`GO:0005524^molecular_function^ATP binding`GO:0106310^molecular_function^protein serine kinase activity`GO:0019199^molecular_function^transmembrane receptor protein kinase activity`GO:0010234^biological_process^anther wall tapetum cell fate specification…
contig_2345	ENDB1_SOLTU	1-1779+	0	External alternative NAD(P)H-ubiquinone oxidoreductase B1, mitochondrial	GO:0005743^cellular_component^mitochondrial inner membrane`GO:0005758^cellular_component^mitochondrial intermembrane space`GO:0005777^cellular_component^peroxisome`GO:0005509^molecular_function^calcium ion binding`GO:0050136^molecular_function^NADH dehydrogenase (quinone) activity`GO:0016491^molecular_function^oxidoreductase activity
contig_708	ENDO1_ARATH	1-948+	2.14e-158	Endonuclease 1 {ECO:0000303|PubMed:17651368}	GO:0008309^molecular_function^double-stranded DNA exodeoxyribonuclease activity`GO:0004519^molecular_function^endonuclease activity`GO:0004521^molecular_function^endoribonuclease activity`GO:0016891^molecular_function^endoribonuclease activity, producing 5-phosphomonoesters`GO:0046872^molecular_function^metal ion binding`GO:0003676^molecular_function^nucleic acid binding`GO:0000014^molecular_func…
contig_2716	ENO3_ARATH	1-1503+	0	Cytosolic enolase 3	GO:0005737^cellular_component^cytoplasm`GO:0005829^cellular_component^cytosol`GO:0005634^cellular_component^nucleus`GO:0005777^cellular_component^peroxisome`GO:0000015^cellular_component^phosphopyruvate hydratase complex`GO:0000287^molecular_function^magnesium ion binding`GO:0004634^molecular_function^phosphopyruvate hydratase activity`GO:0006096^biological_process^glycolytic process`GO:0032889^b…
contig_1019	ENT3_ARATH	1-1275+	0	Equilibrative nucleotide transporter 3	GO:0016021^cellular_component^integral component of membrane`GO:0005886^cellular_component^plasma membrane`GO:0005337^molecular_function^nucleoside transmembrane transporter activity`GO:0015858^biological_process^nucleoside transport
contig_2747	ENY2_ARATH	38-355+	4.96e-40	Transcription and mRNA export factor ENY2 {ECO:0000255|HAMAP-Rule:MF_03046}	GO:0071819^cellular_component^DUBm complex`GO:0005643^cellular_component^nuclear pore`GO:0005654^cellular_component^nucleoplasm`GO:0000124^cellular_component^SAGA complex`GO:0070390^cellular_component^transcription export complex 2`GO:0003682^molecular_function^chromatin binding`GO:0003713^molecular_function^transcription coactivator activity`GO:0016578^biological_process^histone deubiquitination…
contig_1143	EPFL2_ARATH	1-393+	5.37e-21	EPIDERMAL PATTERNING FACTOR-like protein 2 {ECO:0000303|PubMed:19435754}	GO:0005576^cellular_component^extracellular region`GO:0010052^biological_process^guard cell differentiation`GO:0010374^biological_process^stomatal complex development
contig_2584	ERA_ARATH	3-1274+	0	GTPase ERA-like, chloroplastic {ECO:0000305}	GO:0009507^cellular_component^chloroplast`GO:0042644^cellular_component^chloroplast nucleoid`GO:0005525^molecular_function^GTP binding`GO:0003729^molecular_function^mRNA binding`GO:0043024^molecular_function^ribosomal small subunit binding`GO:0019843^molecular_function^rRNA binding`GO:0000028^biological_process^ribosomal small subunit assembly`GO:0042254^biological_process^ribosome biogenesis`GO:…
contig_1741	ERD2A_ARATH	1-741+	5.69e-131	ER lumen protein-retaining receptor A	GO:0005801^cellular_component^cis-Golgi network`GO:0005783^cellular_component^endoplasmic reticulum`GO:0005789^cellular_component^endoplasmic reticulum membrane`GO:0005794^cellular_component^Golgi apparatus`GO:0016021^cellular_component^integral component of membrane`GO:0046923^molecular_function^ER retention sequence binding`GO:0006888^biological_process^endoplasmic reticulum to Golgi vesicle-me…
contig_457	ERDL6_ARATH	761-1537+, 1-783+	5.56e-117,3.4e-112	Sugar transporter ERD6-like 6	GO:0005794^cellular_component^Golgi apparatus`GO:0016021^cellular_component^integral component of membrane`GO:0005739^cellular_component^mitochondrion`GO:0009705^cellular_component^plant-type vacuole membrane`GO:0005774^cellular_component^vacuolar membrane`GO:0051119^molecular_function^sugar transmembrane transporter activity`GO:0042593^biological_process^glucose homeostasis`GO:0010030^biological…
contig_657	ERDL7_ARATH	162-1430+	0	Sugar transporter ERD6-like 7	GO:0005829^cellular_component^cytosol`GO:0016021^cellular_component^integral component of membrane`GO:0009705^cellular_component^plant-type vacuole membrane`GO:0005774^cellular_component^vacuolar membrane`GO:0005773^cellular_component^vacuole`GO:0051119^molecular_function^sugar transmembrane transporter activity`GO:0006829^biological_process^zinc ion transport
contig_1098	ERECT_ARATH	509-3346+	0	LRR receptor-like serine/threonine-protein kinase ERECTA {ECO:0000303|PubMed:8624444}	GO:0016021^cellular_component^integral component of membrane`GO:0005739^cellular_component^mitochondrion`GO:0005886^cellular_component^plasma membrane`GO:0005524^molecular_function^ATP binding`GO:0042277^molecular_function^peptide binding`GO:0106310^molecular_function^protein serine kinase activity`GO:0004674^molecular_function^protein serine/threonine kinase activity`GO:0033612^molecular_functio…
contig_1855	ERF10_ARATH	1-432+	6.13e-49	Ethylene-responsive transcription factor ERF010	GO:0005634^cellular_component^nucleus`GO:0003700^molecular_function^DNA-binding transcription factor activity`GO:0000976^molecular_function^transcription cis-regulatory region binding`GO:0009873^biological_process^ethylene-activated signaling pathway
contig_1139	ERF1Z_ARATH	1-1314+	0	Eukaryotic peptide chain release factor subunit 1-3	GO:0005829^cellular_component^cytosol`GO:0018444^cellular_component^translation release factor complex`GO:1990825^molecular_function^sequence-specific mRNA binding`GO:0003747^molecular_function^translation release factor activity`GO:0016149^molecular_function^translation release factor activity, codon specific`GO:0002184^biological_process^cytoplasmic translational termination`GO:0040008^biologic…
contig_1950	ERG1_ORYSJ	3-881+	1.98e-08	Elicitor-responsive protein 1	GO:0005737^cellular_component^cytoplasm`GO:0005886^cellular_component^plasma membrane`GO:0005544^molecular_function^calcium-dependent phospholipid binding`GO:0046872^molecular_function^metal ion binding`GO:0006952^biological_process^defense response
contig_3147	ERG24_ARATH	498-1046+	6.06e-78	Delta(14)-sterol reductase	GO:0030176^cellular_component^integral component of endoplasmic reticulum membrane`GO:0050613^molecular_function^delta14-sterol reductase activity`GO:0050661^molecular_function^NADP binding`GO:0016627^molecular_function^oxidoreductase activity, acting on the CH-CH group of donors`GO:0016126^biological_process^sterol biosynthetic process
contig_14	ERG24_ARATH	1-834+	1.8e-119	Delta(14)-sterol reductase	GO:0030176^cellular_component^integral component of endoplasmic reticulum membrane`GO:0050613^molecular_function^delta14-sterol reductase activity`GO:0050661^molecular_function^NADP binding`GO:0016627^molecular_function^oxidoreductase activity, acting on the CH-CH group of donors`GO:0016126^biological_process^sterol biosynthetic process
contig_1973	ERS1_ORYSJ	1-1548+	0	Probable ethylene response sensor 1 {ECO:0000305}	GO:0005783^cellular_component^endoplasmic reticulum`GO:0005789^cellular_component^endoplasmic reticulum membrane`GO:0016021^cellular_component^integral component of membrane`GO:0005524^molecular_function^ATP binding`GO:0051740^molecular_function^ethylene binding`GO:0038199^molecular_function^ethylene receptor activity`GO:0046872^molecular_function^metal ion binding`GO:0000155^molecular_function^p…
contig_3824	ETFA_ARATH	1-1089+	0	Electron transfer flavoprotein subunit alpha, mitochondrial	GO:0005759^cellular_component^mitochondrial matrix`GO:0005739^cellular_component^mitochondrion`GO:0005634^cellular_component^nucleus`GO:0005507^molecular_function^copper ion binding`GO:0009055^molecular_function^electron transfer activity`GO:0050660^molecular_function^flavin adenine dinucleotide binding`GO:0033539^biological_process^fatty acid beta-oxidation using acyl-CoA dehydrogenase
contig_1933	ETFB_ARATH	387-779+	2.69e-67	Electron transfer flavoprotein subunit beta, mitochondrial	GO:0005759^cellular_component^mitochondrial matrix`GO:0005739^cellular_component^mitochondrion`GO:0009536^cellular_component^plastid`GO:0009055^molecular_function^electron transfer activity`GO:0015996^biological_process^chlorophyll catabolic process`GO:0006552^biological_process^leucine catabolic process
contig_623	ETFQO_ARATH	1-1479+	0	Electron transfer flavoprotein-ubiquinone oxidoreductase, mitochondrial	GO:0005829^cellular_component^cytosol`GO:0031305^cellular_component^integral component of mitochondrial inner membrane`GO:0005739^cellular_component^mitochondrion`GO:0051539^molecular_function^4 iron, 4 sulfur cluster binding`GO:0004174^molecular_function^electron-transferring-flavoprotein dehydrogenase activity`GO:0046872^molecular_function^metal ion binding`GO:0043783^molecular_function^oxidore…
contig_984	ETO1_ARATH	509-2845+, 1-600+	0,2.42e-48	Ethylene-overproduction protein 1	GO:0009873^biological_process^ethylene-activated signaling pathway`GO:0010105^biological_process^negative regulation of ethylene-activated signaling pathway`GO:0016567^biological_process^protein ubiquitination
contig_3846	ETOL1_ARATH	962-2758+, 1-1029+	0,2.27e-108	ETO1-like protein 1	GO:0005829^cellular_component^cytosol`GO:0009873^biological_process^ethylene-activated signaling pathway`GO:0010105^biological_process^negative regulation of ethylene-activated signaling pathway`GO:0016567^biological_process^protein ubiquitination`GO:0010364^biological_process^regulation of ethylene biosynthetic process
contig_3213	EXEC1_ARATH	600-2240+	4.28e-171	Protein EXECUTER 1, chloroplastic {ECO:0000305}	GO:0009507^cellular_component^chloroplast`GO:0042651^cellular_component^thylakoid membrane`GO:0000304^biological_process^response to singlet oxygen`GO:0010343^biological_process^singlet oxygen-mediated programmed cell death
contig_1757	EXOL2_ARATH	496-951+	1.19e-79	Protein EXORDIUM-like 2	GO:0048046^cellular_component^apoplast`GO:0005618^cellular_component^cell wall`GO:0005829^cellular_component^cytosol`GO:0005615^cellular_component^extracellular space`GO:0005794^cellular_component^Golgi apparatus`GO:0009505^cellular_component^plant-type cell wall`GO:0009506^cellular_component^plasmodesma`GO:0009536^cellular_component^plastid`GO:0071456^biological_process^cellular response to hypo…
contig_3191	EXPA1_ARATH	398-910+, 154-465+	1.91e-96,3.46e-45	Expansin-A1	GO:0005618^cellular_component^cell wall`GO:0005576^cellular_component^extracellular region`GO:0016020^cellular_component^membrane`GO:0009664^biological_process^plant-type cell wall organization
contig_1705	EXPA8_ARATH	1-786+	1.33e-149	Expansin-A8	GO:0005618^cellular_component^cell wall`GO:0005576^cellular_component^extracellular region`GO:0016020^cellular_component^membrane`GO:0009664^biological_process^plant-type cell wall organization`GO:0006949^biological_process^syncytium formation
contig_2582	EXPB3_ARATH	1-783+	9.23e-139	Expansin-B3	GO:0005618^cellular_component^cell wall`GO:0005576^cellular_component^extracellular region`GO:0016020^cellular_component^membrane`GO:0009506^cellular_component^plasmodesma`GO:0071555^biological_process^cell wall organization`GO:0019953^biological_process^sexual reproduction`GO:0006949^biological_process^syncytium formation
contig_388	EYA_ARATH	1-681+	7.36e-86	Eyes absent homolog {ECO:0000303|PubMed:15641802}	GO:0005634^cellular_component^nucleus`GO:0046872^molecular_function^metal ion binding`GO:0004725^molecular_function^protein tyrosine phosphatase activity`GO:0030946^molecular_function^protein tyrosine phosphatase activity, metal-dependent`GO:0048856^biological_process^anatomical structure development`GO:0030154^biological_process^cell differentiation`GO:0016576^biological_process^histone dephosph…
contig_233	EZ1_MAIZE	1-1662+	0	Histone-lysine N-methyltransferase EZ1	GO:0005677^cellular_component^chromatin silencing complex`GO:0031519^cellular_component^PcG protein complex`GO:0018024^molecular_function^histone-lysine N-methyltransferase activity`GO:0003727^molecular_function^single-stranded RNA binding`GO:1990110^biological_process^callus formation`GO:0009294^biological_process^DNA mediated transformation`GO:0070734^biological_process^histone H3-K27 methylati…
contig_3979	F10AL_ARATH	400-1311+	2.72e-88	FAM10 family protein At4g22670	GO:0005829^cellular_component^cytosol`GO:0031072^molecular_function^heat shock protein binding`GO:0046983^molecular_function^protein dimerization activity`GO:0051085^biological_process^chaperone cofactor-dependent protein refolding`GO:0065003^biological_process^protein-containing complex assembly`GO:0046686^biological_process^response to cadmium ion
contig_3750	F16P1_SPIOL	466-1032+	8.55e-47	Fructose-1,6-bisphosphatase, chloroplastic	GO:0009507^cellular_component^chloroplast`GO:0042132^molecular_function^fructose 1,6-bisphosphate 1-phosphatase activity`GO:0046872^molecular_function^metal ion binding`GO:0019253^biological_process^reductive pentose-phosphate cycle
contig_2952	F16P2_SOLTU	1-1026+	0	Fructose-1,6-bisphosphatase, cytosolic	GO:0005737^cellular_component^cytoplasm`GO:0005829^cellular_component^cytosol`GO:0042132^molecular_function^fructose 1,6-bisphosphate 1-phosphatase activity`GO:0046872^molecular_function^metal ion binding`GO:0030388^biological_process^fructose 1,6-bisphosphate metabolic process`GO:0006002^biological_process^fructose 6-phosphate metabolic process`GO:0006000^biological_process^fructose metabolic pr…
contig_2837	F26_ARATH	1-495+, 647-2107+	3.95e-46,0	6-phosphofructo-2-kinase/fructose-2,6-bisphosphatase	GO:0005829^cellular_component^cytosol`GO:0005886^cellular_component^plasma membrane`GO:0003873^molecular_function^6-phosphofructo-2-kinase activity`GO:0005524^molecular_function^ATP binding`GO:0004331^molecular_function^fructose-2,6-bisphosphate 2-phosphatase activity`GO:2001070^molecular_function^starch binding`GO:0006003^biological_process^fructose 2,6-bisphosphate metabolic process`GO:0006002^…
contig_280	F8H_ARATH	299-619+	1.12e-07	Probable glucuronoxylan glucuronosyltransferase F8H	GO:0005794^cellular_component^Golgi apparatus`GO:0000139^cellular_component^Golgi membrane`GO:0016021^cellular_component^integral component of membrane`GO:0016757^molecular_function^glycosyltransferase activity`GO:0071555^biological_process^cell wall organization`GO:0010417^biological_process^glucuronoxylan biosynthetic process`GO:0006486^biological_process^protein glycosylation
contig_3130	FABG_CUPLA	1-960+	3.86e-155	3-oxoacyl-acyl-carrier-protein reductase, chloroplastic	GO:0009507^cellular_component^chloroplast`GO:0102131^molecular_function^obsolete 3-oxo-glutaryl-acp methyl ester reductase activity`GO:0102132^molecular_function^obsolete 3-oxo-pimeloyl-acp methyl ester reductase activity`GO:0004316^molecular_function^3-oxoacyl-acyl-carrier-protein reductase (NADPH) activity`GO:0051287^molecular_function^NAD binding`GO:0006633^biological_process^fatty acid biosyn…
contig_2207	FAD12_PUNGR	683-1246+, 1-726+	1.2e-107,6.25e-110	Delta(12)-acyl-lipid-desaturase {ECO:0000303|PubMed:12354116}	GO:0016021^cellular_component^integral component of membrane`GO:0016717^molecular_function^oxidoreductase activity, acting on paired donors, with oxidation of a pair of donors resulting in the reduction of molecular oxygen to two molecules of water`GO:0006636^biological_process^unsaturated fatty acid biosynthetic process
contig_910	FAF2_ARATH	1-534+	2.28e-15	Protein FANTASTIC FOUR 2	GO:0010075^biological_process^regulation of meristem growth
contig_2615	FAH2_ARATH	1-384+	8.55e-40	Dihydroceramide fatty acyl 2-hydroxylase FAH2 {ECO:0000305}	GO:0005783^cellular_component^endoplasmic reticulum`GO:0005789^cellular_component^endoplasmic reticulum membrane`GO:0016021^cellular_component^integral component of membrane`GO:0080132^molecular_function^fatty acid alpha-hydroxylase activity`GO:0005506^molecular_function^iron ion binding`GO:0102771^molecular_function^sphingolipid very long chain fatty acid alpha-hydroxylase activity`GO:0006633^bi…
contig_1268	FAHD1_ARATH	161-706+	2.96e-102	Probable acylpyruvase FAHD1, mitochondrial {ECO:0000305}	GO:0005829^cellular_component^cytosol`GO:0005739^cellular_component^mitochondrion`GO:0018773^molecular_function^acetylpyruvate hydrolase activity`GO:0047621^molecular_function^acylpyruvate hydrolase activity`GO:0005507^molecular_function^copper ion binding
contig_118	FAO1_LOTJA	1-435+, 179-1048+, 717-1928+	1.34e-11,1.03e-52,4.01e-174	Long-chain-alcohol oxidase FAO1	GO:0016021^cellular_component^integral component of membrane`GO:0050660^molecular_function^flavin adenine dinucleotide binding`GO:0046577^molecular_function^long-chain-alcohol oxidase activity`GO:0006066^biological_process^alcohol metabolic process`GO:0009409^biological_process^response to cold
contig_1789	FAOMT_VITVI	1-699+	1.56e-100	Flavonoid 3,5-methyltransferase	GO:0005737^cellular_component^cytoplasm`GO:0070448^molecular_function^laricitrin 5-O-methyltransferase activity`GO:0046872^molecular_function^metal ion binding`GO:0008171^molecular_function^O-methyltransferase activity`GO:0009718^biological_process^anthocyanin-containing compound biosynthetic process`GO:0033485^biological_process^cyanidin 3-O-glucoside biosynthetic process`GO:0033486^biological_p…
contig_1790	FAP1_ARATH	1-831+	7.83e-53	Fatty-acid-binding protein 1	GO:0009507^cellular_component^chloroplast`GO:0009941^cellular_component^chloroplast envelope`GO:0009570^cellular_component^chloroplast stroma`GO:0005829^cellular_component^cytosol`GO:0005739^cellular_component^mitochondrion`GO:0009536^cellular_component^plastid`GO:0005504^molecular_function^fatty acid binding`GO:0016872^molecular_function^intramolecular lyase activity`GO:0006631^biological_proces…
contig_2068	FATB_GOSHI	228-1241+	1.41e-167	Palmitoyl-acyl carrier protein thioesterase, chloroplastic	GO:0009507^cellular_component^chloroplast`GO:0000036^molecular_function^acyl carrier activity`GO:0016297^molecular_function^acyl-acyl-carrier-protein hydrolase activity`GO:0016296^molecular_function^palmitoyl-acyl-carrier-protein hydrolase activity
contig_1282	FAX1_ARATH	254-838+	1.2e-56	Protein FATTY ACID EXPORT 1, chloroplastic {ECO:0000303|PubMed:25646734}	GO:0009507^cellular_component^chloroplast`GO:0009941^cellular_component^chloroplast envelope`GO:0009706^cellular_component^chloroplast inner membrane`GO:0005829^cellular_component^cytosol`GO:0016021^cellular_component^integral component of membrane`GO:0016020^cellular_component^membrane`GO:0009536^cellular_component^plastid`GO:0015245^molecular_function^fatty acid transmembrane transporter activi…
contig_1022	FB119_ARATH	250-1041+	1.23e-22	F-box protein At2g27310	.
contig_3789	FB137_ARATH	1-1092+	6.59e-09	Putative F-box protein At3g10240	.
contig_4161	FB17_ARATH	406-999+	1.32e-09	Putative F-box protein At1g23770	.
contig_3592	FB187_ARATH	1-1116+	1.52e-14	Putative F-box protein At3g25750	.
contig_365	FB294_ARATH	1-942+	2.99e-16	Putative F-box protein At5g55150	.
contig_3608	FB304_ARATH	567-4121+	0	F-box protein At3g54460	GO:0009506^cellular_component^plasmodesma`GO:0005524^molecular_function^ATP binding`GO:0004386^molecular_function^helicase activity`GO:0016787^molecular_function^hydrolase activity`GO:0008270^molecular_function^zinc ion binding
contig_357	FB341_ARATH	412-1086+	1.73e-84	F-box protein At5g49610	GO:0016567^biological_process^protein ubiquitination
contig_3815	FB348_ARATH	680-1357+	5.24e-16	F-box protein At2g16365	GO:0005634^cellular_component^nucleus`GO:0009658^biological_process^chloroplast organization`GO:0007623^biological_process^circadian rhythm`GO:0045893^biological_process^positive regulation of transcription, DNA-templated`GO:0010099^biological_process^regulation of photomorphogenesis`GO:0080167^biological_process^response to karrikin
contig_1901	FB60_ARATH	1-807+	4.19e-99	F-box protein At1g55000	GO:0016567^biological_process^protein ubiquitination
contig_2907	FB76_ARATH	44-1228+	1.28e-174	F-box protein At1g67340	GO:0005634^cellular_component^nucleus`GO:0046872^molecular_function^metal ion binding`GO:0016567^biological_process^protein ubiquitination
contig_297	FBD40_ARATH	2-790+	5.08e-13	FBD-associated F-box protein At4g10400	.
contig_940	FBK17_ARATH	416-1213+	2.6e-107	F-box/kelch-repeat protein At1g30090	GO:0009507^cellular_component^chloroplast
contig_1089	FBK8_ARATH	1-1407+	0	F-box/kelch-repeat protein At1g22040	.
contig_550	FBL3_ARATH	659-1924+	4.38e-88	F-box/LRR-repeat protein 3	GO:0005634^cellular_component^nucleus`GO:0019005^cellular_component^SCF ubiquitin ligase complex`GO:0016567^biological_process^protein ubiquitination`GO:0031146^biological_process^SCF-dependent proteasomal ubiquitin-dependent protein catabolic process`GO:0006511^biological_process^ubiquitin-dependent protein catabolic process
contig_1533	FBL48_ARATH	1-891+	3.59e-19	Putative F-box/LRR-repeat protein At3g28410	.
contig_3735	FBL49_ARATH	1-777+	1.73e-14	Putative F-box/LRR-repeat protein At3g42770	GO:0061630^molecular_function^ubiquitin protein ligase activity`GO:0016036^biological_process^cellular response to phosphate starvation`GO:0000209^biological_process^protein polyubiquitination
contig_2820	FBL75_ARATH	1-1425+	4.77e-30	F-box/LRR-repeat protein At4g14103	.
contig_4067	FBL75_ARATH	1-1164+	3.23e-23	F-box/LRR-repeat protein At4g14103	.
contig_204	FBL91_ARATH	2-1618+	1.62e-116	F-box/LRR-repeat protein At5g63520	GO:0032436^biological_process^positive regulation of proteasomal ubiquitin-dependent protein catabolic process`GO:0000209^biological_process^protein polyubiquitination
contig_2381	FBT1_ARATH	316-1710+	0	Folate-biopterin transporter 1, chloroplastic	GO:0009941^cellular_component^chloroplast envelope`GO:0031969^cellular_component^chloroplast membrane`GO:0016021^cellular_component^integral component of membrane`GO:0015231^molecular_function^5-formyltetrahydrofolate transmembrane transporter activity`GO:0008517^molecular_function^folic acid transmembrane transporter activity`GO:0015350^molecular_function^methotrexate transmembrane transporter a…
contig_1808	FBW3_ARATH	1225-1527+, 152-1126+	1.91e-37,1.03e-139	F-box/WD-40 repeat-containing protein At5g21040	GO:0005737^cellular_component^cytoplasm`GO:0005634^cellular_component^nucleus`GO:0016036^biological_process^cellular response to phosphate starvation
contig_2128	FBX6_ARATH	1-1389+	0	F-box only protein 6	GO:0004842^molecular_function^ubiquitin-protein transferase activity`GO:0010305^biological_process^leaf vascular tissue pattern formation`GO:0010928^biological_process^regulation of auxin mediated signaling pathway`GO:0031146^biological_process^SCF-dependent proteasomal ubiquitin-dependent protein catabolic process`GO:0060776^biological_process^simple leaf morphogenesis
contig_2544	FCL2_ARATH	1-606+	1.93e-104	Putative GDP-L-fucose synthase 2	GO:0050577^molecular_function^GDP-L-fucose synthase activity`GO:0016853^molecular_function^isomerase activity`GO:0042351^biological_process^de novo GDP-L-fucose biosynthetic process
contig_3656	FDM1_ARATH	149-1258+	7.36e-48	Factor of DNA methylation 1 {ECO:0000303|PubMed:22302148}	GO:0009506^cellular_component^plasmodesma`GO:0003677^molecular_function^DNA binding`GO:0003725^molecular_function^double-stranded RNA binding`GO:0043621^molecular_function^protein self-association`GO:0003723^molecular_function^RNA binding`GO:0080188^biological_process^gene silencing by RNA-directed DNA methylation`GO:0010569^biological_process^regulation of double-strand break repair via homologo…
contig_4074	FDM1_ARATH	1-960+	6.1e-14	Factor of DNA methylation 1 {ECO:0000303|PubMed:22302148}	GO:0009506^cellular_component^plasmodesma`GO:0003677^molecular_function^DNA binding`GO:0003725^molecular_function^double-stranded RNA binding`GO:0043621^molecular_function^protein self-association`GO:0003723^molecular_function^RNA binding`GO:0080188^biological_process^gene silencing by RNA-directed DNA methylation`GO:0010569^biological_process^regulation of double-strand break repair via homologo…
contig_2312	FEI1_ARATH	1-1818+	0	LRR receptor-like serine/threonine-protein kinase FEI 1	GO:0016021^cellular_component^integral component of membrane`GO:0005886^cellular_component^plasma membrane`GO:0005524^molecular_function^ATP binding`GO:0106310^molecular_function^protein serine kinase activity`GO:0030244^biological_process^cellulose biosynthetic process
contig_307	FEN1_ARATH	1-696+	3.46e-130	Flap endonuclease 1 {ECO:0000255|HAMAP-Rule:MF_03140}	GO:0005739^cellular_component^mitochondrion`GO:0005730^cellular_component^nucleolus`GO:0005654^cellular_component^nucleoplasm`GO:0008409^molecular_function^5-3 exonuclease activity`GO:0017108^molecular_function^5-flap endonuclease activity`GO:0003677^molecular_function^DNA binding`GO:0000287^molecular_function^magnesium ion binding`GO:0006284^biological_process^base-excision repair`GO:0006260^bio…
contig_3044	FENR_VICFA	1-1176+	0	Ferredoxin--NADP reductase, chloroplastic	GO:0009570^cellular_component^chloroplast stroma`GO:0009535^cellular_component^chloroplast thylakoid membrane`GO:0004324^molecular_function^ferredoxin-NADP+ reductase activity`GO:0015979^biological_process^photosynthesis
contig_3062	FENR2_PEA	1-1137+	0	Ferredoxin--NADP reductase, root isozyme, chloroplastic	GO:0009507^cellular_component^chloroplast`GO:0004324^molecular_function^ferredoxin-NADP+ reductase activity`GO:0015979^biological_process^photosynthesis
contig_340	FH18_ARATH	1-2184+, 2066-3622+	0	Formin-like protein 18	GO:0004721^molecular_function^phosphoprotein phosphatase activity
contig_2751	FH20_ARATH	2-574+, 519-1637+	8.42e-22,0	Formin-like protein 20	GO:0004721^molecular_function^phosphoprotein phosphatase activity
contig_3612	FH3_ORYSJ	363-1571+	0	Formin-like protein 3	GO:0004721^molecular_function^phosphoprotein phosphatase activity
contig_234	FHA2_ARATH	1377-1015-, 3-1079+	4.98e-37,1.46e-133	FHA domain-containing protein FHA2 {ECO:0000305}	GO:0016587^cellular_component^Isw1 complex`GO:0005634^cellular_component^nucleus`GO:0042393^molecular_function^histone binding`GO:0006338^biological_process^chromatin remodeling`GO:0048638^biological_process^regulation of developmental growth`GO:0080086^biological_process^stamen filament development
contig_3508	FHIT_ARATH	50-643+	2.2e-88	Bifunctional bis(5-adenosyl)-triphosphatase/adenylylsulfatase FHIT {ECO:0000305|PubMed:18694747}	GO:0005829^cellular_component^cytosol`GO:0043530^molecular_function^adenosine 5-monophosphoramidase activity`GO:0047627^molecular_function^adenylylsulfatase activity`GO:0047710^molecular_function^bis(5-adenosyl)-triphosphatase activity`GO:0000166^molecular_function^nucleotide binding
contig_3661	FHY1_ARATH	1-768+	1.49e-11	Protein FAR-RED ELONGATED HYPOCOTYL 1 {ECO:0000303|PubMed:11711433}	GO:0005737^cellular_component^cytoplasm`GO:0016604^cellular_component^nuclear body`GO:0005634^cellular_component^nucleus`GO:0061608^molecular_function^nuclear import signal receptor activity`GO:0042803^molecular_function^protein homodimerization activity`GO:0010018^biological_process^far-red light signaling pathway`GO:0031048^biological_process^heterochromatin assembly by small RNA`GO:0051457^bio…
contig_3864	FHY1C_ARATH	203-613+	7.64e-60	Flavin mononucleotide hydrolase 1, chloroplatic {ECO:0000303|PubMed:22002057}	GO:0009507^cellular_component^chloroplast`GO:0009570^cellular_component^chloroplast stroma`GO:0043726^molecular_function^5-amino-6-(5-phosphoribitylamino)uracil phosphatase activity`GO:0090711^molecular_function^FMN hydrolase activity`GO:0043621^molecular_function^protein self-association`GO:0009231^biological_process^riboflavin biosynthetic process
contig_301	FHYRK_ARATH	549-866+, 1-372+	7.21e-22,1.07e-15	Bifunctional riboflavin kinase/FMN phosphatase	GO:0005524^molecular_function^ATP binding`GO:0003919^molecular_function^FMN adenylyltransferase activity`GO:0016787^molecular_function^hydrolase activity`GO:0000287^molecular_function^magnesium ion binding`GO:0008531^molecular_function^riboflavin kinase activity`GO:0009398^biological_process^FMN biosynthetic process`GO:0009231^biological_process^riboflavin biosynthetic process`GO:0006771^biologic…
contig_496	FHYRK_ARATH	222-1154+	1.91e-160	Bifunctional riboflavin kinase/FMN phosphatase	GO:0005524^molecular_function^ATP binding`GO:0003919^molecular_function^FMN adenylyltransferase activity`GO:0016787^molecular_function^hydrolase activity`GO:0000287^molecular_function^magnesium ion binding`GO:0008531^molecular_function^riboflavin kinase activity`GO:0009398^biological_process^FMN biosynthetic process`GO:0009231^biological_process^riboflavin biosynthetic process`GO:0006771^biologic…
contig_2389	FIMB5_ARATH	1-2076+	0	Fimbrin-5 {ECO:0000305}	GO:0005884^cellular_component^actin filament`GO:0032432^cellular_component^actin filament bundle`GO:0005737^cellular_component^cytoplasm`GO:0005829^cellular_component^cytosol`GO:0051015^molecular_function^actin filament binding`GO:0030036^biological_process^actin cytoskeleton organization`GO:0051017^biological_process^actin filament bundle assembly`GO:0051639^biological_process^actin filament net…
contig_1334	FIP2_ARATH	1-771+	4.7e-126	FH protein interacting protein FIP2	GO:0051260^biological_process^protein homooligomerization`GO:0016567^biological_process^protein ubiquitination
contig_2589	FIP37_ARATH	184-999+	2.44e-112	FKBP12-interacting protein of 37 kDa {ECO:0000305}	GO:0016607^cellular_component^nuclear speck`GO:0005634^cellular_component^nucleus`GO:0009506^cellular_component^plasmodesma`GO:0043621^molecular_function^protein self-association`GO:0010073^biological_process^meristem maintenance`GO:0080009^biological_process^mRNA methylation`GO:0006397^biological_process^mRNA processing`GO:0000381^biological_process^regulation of alternative mRNA splicing, via s…
contig_1244	FIS1A_ARATH	1-366+	1.62e-51	Mitochondrial fission 1 protein A	GO:0009507^cellular_component^chloroplast`GO:0005829^cellular_component^cytosol`GO:0031307^cellular_component^integral component of mitochondrial outer membrane`GO:0005779^cellular_component^integral component of peroxisomal membrane`GO:0005739^cellular_component^mitochondrion`GO:0005777^cellular_component^peroxisome`GO:0000422^biological_process^autophagy of mitochondrion`GO:0000266^biological_p…
contig_1028	FK163_ARATH	168-731+	5.13e-92	Peptidyl-prolyl cis-trans isomerase FKBP16-3, chloroplastic	GO:0009507^cellular_component^chloroplast`GO:0009570^cellular_component^chloroplast stroma`GO:0009534^cellular_component^chloroplast thylakoid`GO:0009543^cellular_component^chloroplast thylakoid lumen`GO:0005829^cellular_component^cytosol`GO:0009579^cellular_component^thylakoid`GO:0031977^cellular_component^thylakoid lumen`GO:0003755^molecular_function^peptidyl-prolyl cis-trans isomerase activity
contig_1704	FK164_ARATH	2-709+	2.01e-100	Peptidyl-prolyl cis-trans isomerase FKBP16-4, chloroplastic	GO:0009507^cellular_component^chloroplast`GO:0009534^cellular_component^chloroplast thylakoid`GO:0009543^cellular_component^chloroplast thylakoid lumen`GO:0009535^cellular_component^chloroplast thylakoid membrane`GO:0005829^cellular_component^cytosol`GO:0009579^cellular_component^thylakoid`GO:0003755^molecular_function^peptidyl-prolyl cis-trans isomerase activity
contig_1822	FKB19_ARATH	360-824+	7.32e-81	Peptidyl-prolyl cis-trans isomerase FKBP19, chloroplastic	GO:0009507^cellular_component^chloroplast`GO:0009543^cellular_component^chloroplast thylakoid lumen`GO:0009535^cellular_component^chloroplast thylakoid membrane`GO:0009579^cellular_component^thylakoid`GO:0031977^cellular_component^thylakoid lumen`GO:0003755^molecular_function^peptidyl-prolyl cis-trans isomerase activity
contig_2826	FKB42_ARATH	330-1133+	5.31e-149	Peptidyl-prolyl cis-trans isomerase FKBP42	GO:0005783^cellular_component^endoplasmic reticulum`GO:0016021^cellular_component^integral component of membrane`GO:0005886^cellular_component^plasma membrane`GO:0005774^cellular_component^vacuolar membrane`GO:0005516^molecular_function^calmodulin binding`GO:0003755^molecular_function^peptidyl-prolyl cis-trans isomerase activity`GO:0009734^biological_process^auxin-activated signaling pathway`GO:0…
contig_1353	FKB42_ARATH	68-769+	1.81e-61	Peptidyl-prolyl cis-trans isomerase FKBP42	GO:0005783^cellular_component^endoplasmic reticulum`GO:0016021^cellular_component^integral component of membrane`GO:0005886^cellular_component^plasma membrane`GO:0005774^cellular_component^vacuolar membrane`GO:0005516^molecular_function^calmodulin binding`GO:0003755^molecular_function^peptidyl-prolyl cis-trans isomerase activity`GO:0009734^biological_process^auxin-activated signaling pathway`GO:0…
contig_1021	FLA11_ARATH	1-780+	4.1e-79	Fasciclin-like arabinogalactan protein 11	GO:0031225^cellular_component^anchored component of membrane`GO:0005886^cellular_component^plasma membrane`GO:0009834^biological_process^plant-type secondary cell wall biogenesis
contig_1976	FLA15_ARATH	800-1168+	7.87e-64	Fasciclin-like arabinogalactan protein 15	GO:0005576^cellular_component^extracellular region
contig_2084	FLA17_ARATH	1-1086+, 1043-1489+	1.54e-126,7.79e-72	Fasciclin-like arabinogalactan protein 17	GO:0005576^cellular_component^extracellular region`GO:0005773^cellular_component^vacuole
contig_3070	FLA4_ARATH	1-333+, 570-1259+	5.31e-09,3.17e-70	Fasciclin-like arabinogalactan protein 4	GO:0031225^cellular_component^anchored component of membrane`GO:0046658^cellular_component^anchored component of plasma membrane`GO:0009897^cellular_component^external side of plasma membrane`GO:0005886^cellular_component^plasma membrane`GO:0030247^molecular_function^polysaccharide binding`GO:0009738^biological_process^abscisic acid-activated signaling pathway`GO:0007155^biological_process^cell a…
contig_1038	FLXL1_ARATH	681-1043+	5.29e-25	Protein FLX-like 1	GO:0016604^cellular_component^nuclear body`GO:0005634^cellular_component^nucleus`GO:0030154^biological_process^cell differentiation`GO:0009908^biological_process^flower development
contig_2884	FLXL2_ARATH	659-1294+, 1-768+	7.08e-07,3.54e-68	Protein FLX-like 2	GO:0016604^cellular_component^nuclear body`GO:0030154^biological_process^cell differentiation`GO:0009908^biological_process^flower development
contig_1632	FLXL2_ARATH	532-873+, 156-557+	1.5e-11,8.74e-26	Protein FLX-like 2	GO:0016604^cellular_component^nuclear body`GO:0030154^biological_process^cell differentiation`GO:0009908^biological_process^flower development
contig_2571	FLXL3_ARATH	507-962+	6.71e-26	Protein FLX-like 3	GO:0005634^cellular_component^nucleus`GO:0030154^biological_process^cell differentiation`GO:0009908^biological_process^flower development
contig_593	FLZ10_ARATH	56-1204+	5.38e-32	FCS-Like Zinc finger 10 {ECO:0000303|PubMed:24901469}	GO:0005737^cellular_component^cytoplasm`GO:0005783^cellular_component^endoplasmic reticulum`GO:0005634^cellular_component^nucleus`GO:0019900^molecular_function^kinase binding`GO:0046872^molecular_function^metal ion binding`GO:1902074^biological_process^response to salt`GO:0042594^biological_process^response to starvation`GO:0090351^biological_process^seedling development
contig_811	FLZ13_ARATH	314-745+	6.42e-25	FCS-Like Zinc finger 13 {ECO:0000303|PubMed:24901469}	GO:0005829^cellular_component^cytosol`GO:0005634^cellular_component^nucleus`GO:0019900^molecular_function^kinase binding`GO:0046872^molecular_function^metal ion binding`GO:0071456^biological_process^cellular response to hypoxia`GO:1902074^biological_process^response to salt
contig_1149	FLZ6_ARATH	1-372+	2.77e-34	FCS-Like Zinc finger 6 {ECO:0000303|PubMed:24901469}	GO:0005737^cellular_component^cytoplasm`GO:0005829^cellular_component^cytosol`GO:0005783^cellular_component^endoplasmic reticulum`GO:0005634^cellular_component^nucleus`GO:0019900^molecular_function^kinase binding`GO:0046872^molecular_function^metal ion binding`GO:0042594^biological_process^response to starvation`GO:0090351^biological_process^seedling development
contig_2355	FLZ8_ARATH	1-957+	5.75e-60	FCS-Like Zinc finger 8 {ECO:0000303|PubMed:24901469}	GO:0046872^molecular_function^metal ion binding`GO:0071456^biological_process^cellular response to hypoxia`GO:0009749^biological_process^response to glucose`GO:0042594^biological_process^response to starvation`GO:0009744^biological_process^response to sucrose
contig_2242	FNTB_PEA	520-879+, 1092-1439+	1.81e-37,2.56e-37	Protein farnesyltransferase subunit beta	GO:0005965^cellular_component^protein farnesyltransferase complex`GO:0004660^molecular_function^protein farnesyltransferase activity`GO:0008270^molecular_function^zinc ion binding`GO:0018343^biological_process^protein farnesylation
contig_3853	FOLT1_ARATH	542-934+	1.95e-40	Folate transporter 1, chloroplastic	GO:0009507^cellular_component^chloroplast`GO:0009941^cellular_component^chloroplast envelope`GO:0031969^cellular_component^chloroplast membrane`GO:0016021^cellular_component^integral component of membrane`GO:0015230^molecular_function^FAD transmembrane transporter activity`GO:0008517^molecular_function^folic acid transmembrane transporter activity
contig_3673	FPA_ARATH	1-561+	1.04e-37	Flowering time control protein FPA	GO:0000785^cellular_component^chromatin`GO:0005634^cellular_component^nucleus`GO:0003676^molecular_function^nucleic acid binding`GO:0003723^molecular_function^RNA binding`GO:0030154^biological_process^cell differentiation`GO:0009553^biological_process^embryo sac development`GO:0009908^biological_process^flower development`GO:0031048^biological_process^heterochromatin assembly by small RNA`GO:0006…
contig_3031	FPGS1_ARATH	1-1638+	0	Folylpolyglutamate synthase {ECO:0000250|UniProtKB:Q05932, ECO:0000312|EMBL:CAC80839.2}	GO:0009507^cellular_component^chloroplast`GO:0005737^cellular_component^cytoplasm`GO:0005829^cellular_component^cytosol`GO:0005739^cellular_component^mitochondrion`GO:0005524^molecular_function^ATP binding`GO:0046872^molecular_function^metal ion binding`GO:0004326^molecular_function^tetrahydrofolylpolyglutamate synthase activity`GO:0009396^biological_process^folic acid-containing compound biosynt…
contig_273	FPP_SOLLC	686-1795+	5.3e-91	Filament-like plant protein	.
contig_169	FPP4_ARATH	1-1638+, 2137-3009+	0,4.43e-46	Filament-like plant protein 4	GO:0005886^cellular_component^plasma membrane`GO:0008017^molecular_function^microtubule binding`GO:0046785^biological_process^microtubule polymerization`GO:0010090^biological_process^trichome morphogenesis
contig_2019	FPP7_ARATH	1-420+, 386-1387+, 2241-3020+	1.69e-29,6.25e-67,4.24e-12	Filament-like plant protein 7	.
contig_3249	FQRL2_ARATH	1-369+, 281-811+	3.98e-26,1.78e-93	Probable NAD(P)H dehydrogenase (quinone) FQR1-like 2 {ECO:0000305}	GO:0005886^cellular_component^plasma membrane`GO:0010181^molecular_function^FMN binding`GO:0050136^molecular_function^NADH dehydrogenase (quinone) activity`GO:0008753^molecular_function^NADPH dehydrogenase (quinone) activity
contig_2803	FRDA_ARATH	56-535+	9.08e-53	Frataxin, mitochondrial	GO:0009507^cellular_component^chloroplast`GO:0005829^cellular_component^cytosol`GO:0005739^cellular_component^mitochondrion`GO:0051537^molecular_function^2 iron, 2 sulfur cluster binding`GO:0008199^molecular_function^ferric iron binding`GO:0008198^molecular_function^ferrous iron binding`GO:0004322^molecular_function^ferroxidase activity`GO:0034986^molecular_function^iron chaperone activity`GO:000…
contig_2141	FRL3_ARATH	275-1120+	1.16e-63	FRIGIDA-like protein 3	GO:0009536^cellular_component^plastid`GO:0030154^biological_process^cell differentiation`GO:0009908^biological_process^flower development
contig_4030	FRL4A_ARATH	737-1882+, 1-696+	1.9e-117,1.56e-59	FRIGIDA-like protein 4a	GO:0030154^biological_process^cell differentiation`GO:0009908^biological_process^flower development
contig_157	FRS11_ARATH	1-1695+, 1494-2069+	0,7.9e-43	Protein FAR1-RELATED SEQUENCE 11	GO:0005634^cellular_component^nucleus`GO:0008270^molecular_function^zinc ion binding`GO:0006355^biological_process^regulation of transcription, DNA-templated
contig_182	FRS12_ARATH	114-785+	1.51e-18	Protein FAR1-RELATED SEQUENCE 12	GO:0005634^cellular_component^nucleus`GO:0008270^molecular_function^zinc ion binding`GO:0006355^biological_process^regulation of transcription, DNA-templated
contig_78	FRS5_ARATH	1026-2057+, 1-819+	7.85e-142,1.09e-87	Protein FAR1-RELATED SEQUENCE 5	GO:0005634^cellular_component^nucleus`GO:0008270^molecular_function^zinc ion binding`GO:0006355^biological_process^regulation of transcription, DNA-templated
contig_3549	FRS5_ARATH	1-2199+	2.56e-06	Protein FAR1-RELATED SEQUENCE 5	GO:0005634^cellular_component^nucleus`GO:0008270^molecular_function^zinc ion binding`GO:0006355^biological_process^regulation of transcription, DNA-templated
contig_3893	FRS5_ARATH	1-2166+	9.8e-108	Protein FAR1-RELATED SEQUENCE 5	GO:0005634^cellular_component^nucleus`GO:0008270^molecular_function^zinc ion binding`GO:0006355^biological_process^regulation of transcription, DNA-templated
contig_3795	FTIP3_ARATH	370-675+, 3-335+, 1255-2340+	4.5e-53,8.43e-51,0	FT-interacting protein 3 {ECO:0000303|PubMed:29742441}	GO:0005618^cellular_component^cell wall`GO:0005737^cellular_component^cytoplasm`GO:0005829^cellular_component^cytosol`GO:0005783^cellular_component^endoplasmic reticulum`GO:0005789^cellular_component^endoplasmic reticulum membrane`GO:0005768^cellular_component^endosome`GO:0010008^cellular_component^endosome membrane`GO:0000139^cellular_component^Golgi membrane`GO:0016021^cellular_component^integr…
contig_701	FTIP3_ARATH	473-3064+	0	FT-interacting protein 3 {ECO:0000303|PubMed:29742441}	GO:0005618^cellular_component^cell wall`GO:0005737^cellular_component^cytoplasm`GO:0005829^cellular_component^cytosol`GO:0005783^cellular_component^endoplasmic reticulum`GO:0005789^cellular_component^endoplasmic reticulum membrane`GO:0005768^cellular_component^endosome`GO:0010008^cellular_component^endosome membrane`GO:0000139^cellular_component^Golgi membrane`GO:0016021^cellular_component^integr…
contig_475	FTSHB_ARATH	460-2481+	0	ATP-dependent zinc metalloprotease FTSH 11, chloroplastic/mitochondrial	GO:0009507^cellular_component^chloroplast`GO:0009941^cellular_component^chloroplast envelope`GO:0009534^cellular_component^chloroplast thylakoid`GO:0009535^cellular_component^chloroplast thylakoid membrane`GO:0016021^cellular_component^integral component of membrane`GO:0005743^cellular_component^mitochondrial inner membrane`GO:0005739^cellular_component^mitochondrion`GO:0009536^cellular_component…
contig_1320	FTSHC_ARATH	539-3013+	0	ATP-dependent zinc metalloprotease FTSH 12, chloroplastic	GO:0009507^cellular_component^chloroplast`GO:0009941^cellular_component^chloroplast envelope`GO:0009706^cellular_component^chloroplast inner membrane`GO:0009535^cellular_component^chloroplast thylakoid membrane`GO:0016021^cellular_component^integral component of membrane`GO:0005743^cellular_component^mitochondrial inner membrane`GO:0005739^cellular_component^mitochondrion`GO:0009536^cellular_comp…
contig_3902	FTSI2_ARATH	713-2569+	0	Probable inactive ATP-dependent zinc metalloprotease FTSHI 2, chloroplastic	GO:0009507^cellular_component^chloroplast`GO:0009941^cellular_component^chloroplast envelope`GO:0031969^cellular_component^chloroplast membrane`GO:0009534^cellular_component^chloroplast thylakoid`GO:0016021^cellular_component^integral component of membrane`GO:0062091^cellular_component^Ycf2/FtsHi complex`GO:0005524^molecular_function^ATP binding`GO:0004176^molecular_function^ATP-dependent peptida…
contig_2232	FTSI3_ARATH	1-561+, 1233-1886+, 698-1222+	2.86e-07,5.37e-123,4.62e-60	Probable inactive ATP-dependent zinc metalloprotease FTSHI 3, chloroplastic	GO:0009941^cellular_component^chloroplast envelope`GO:0031969^cellular_component^chloroplast membrane`GO:0009534^cellular_component^chloroplast thylakoid`GO:0005829^cellular_component^cytosol`GO:0016021^cellular_component^integral component of membrane`GO:0005524^molecular_function^ATP binding`GO:0004176^molecular_function^ATP-dependent peptidase activity`GO:0004222^molecular_function^metalloendo…
contig_3922	FTSI4_ARATH	476-1108+, 1162-2568+	2.28e-109,0	Probable inactive ATP-dependent zinc metalloprotease FTSHI 4, chloroplastic	GO:0009507^cellular_component^chloroplast`GO:0009941^cellular_component^chloroplast envelope`GO:0009706^cellular_component^chloroplast inner membrane`GO:0009534^cellular_component^chloroplast thylakoid`GO:0009535^cellular_component^chloroplast thylakoid membrane`GO:0016021^cellular_component^integral component of membrane`GO:0009536^cellular_component^plastid`GO:0062091^cellular_component^Ycf2/Ft…
contig_723	FTSI5_ARATH	1122-1550+, 1474-3477+	1.87e-35,0	Probable inactive ATP-dependent zinc metalloprotease FTSHI 5, chloroplastic	GO:0009507^cellular_component^chloroplast`GO:0009941^cellular_component^chloroplast envelope`GO:0009706^cellular_component^chloroplast inner membrane`GO:0009534^cellular_component^chloroplast thylakoid`GO:0005829^cellular_component^cytosol`GO:0016021^cellular_component^integral component of membrane`GO:0009506^cellular_component^plasmodesma`GO:0062091^cellular_component^Ycf2/FtsHi complex`GO:0005…
contig_1384	FTSZ1_ARATH	210-1259+	3.75e-169	Cell division protein FtsZ homolog 1, chloroplastic	GO:0032153^cellular_component^cell division site`GO:0009507^cellular_component^chloroplast`GO:0009570^cellular_component^chloroplast stroma`GO:0009535^cellular_component^chloroplast thylakoid membrane`GO:0005737^cellular_component^cytoplasm`GO:0005874^cellular_component^microtubule`GO:0009536^cellular_component^plastid`GO:0005525^molecular_function^GTP binding`GO:0003924^molecular_function^GTPase…
contig_2972	FTSZ1_ARATH	3-1283+	0	Cell division protein FtsZ homolog 1, chloroplastic	GO:0032153^cellular_component^cell division site`GO:0009507^cellular_component^chloroplast`GO:0009570^cellular_component^chloroplast stroma`GO:0009535^cellular_component^chloroplast thylakoid membrane`GO:0005737^cellular_component^cytoplasm`GO:0005874^cellular_component^microtubule`GO:0009536^cellular_component^plastid`GO:0005525^molecular_function^GTP binding`GO:0003924^molecular_function^GTPase…
contig_474	FUCO2_ARATH	1504-2412+, 705-1361+	1.33e-162,3.3e-80	Alpha-L-fucosidase 2	GO:0048046^cellular_component^apoplast`GO:0047513^molecular_function^1,2-alpha-L-fucosidase activity`GO:0004560^molecular_function^alpha-L-fucosidase activity`GO:0005975^biological_process^carbohydrate metabolic process
contig_2322	FZR2_ARATH	141-1511+	0	Protein FIZZY-RELATED 2	GO:0005680^cellular_component^anaphase-promoting complex`GO:0010997^molecular_function^anaphase-promoting complex binding`GO:1990757^molecular_function^ubiquitin ligase activator activity`GO:0031145^biological_process^anaphase-promoting complex-dependent catabolic process`GO:0051301^biological_process^cell division`GO:0042023^biological_process^DNA endoreduplication`GO:0009825^biological_process^…
contig_2906	FZR3_ARATH	1-1578+	0	Protein FIZZY-RELATED 3	GO:0005680^cellular_component^anaphase-promoting complex`GO:0010997^molecular_function^anaphase-promoting complex binding`GO:1990757^molecular_function^ubiquitin ligase activator activity`GO:0031145^biological_process^anaphase-promoting complex-dependent catabolic process`GO:0007049^biological_process^cell cycle`GO:0051301^biological_process^cell division`GO:1905786^biological_process^positive re…
contig_2181	G3PB_ARATH	1-1353+	0	Glyceraldehyde-3-phosphate dehydrogenase GAPB, chloroplastic	GO:0048046^cellular_component^apoplast`GO:0009507^cellular_component^chloroplast`GO:0009941^cellular_component^chloroplast envelope`GO:0031969^cellular_component^chloroplast membrane`GO:0009570^cellular_component^chloroplast stroma`GO:0009535^cellular_component^chloroplast thylakoid membrane`GO:0005634^cellular_component^nucleus`GO:0010319^cellular_component^stromule`GO:0004365^molecular_function…
contig_2490	G3PP2_ARATH	367-1260+	0	Glyceraldehyde-3-phosphate dehydrogenase GAPCP2, chloroplastic	GO:0009570^cellular_component^chloroplast stroma`GO:0005829^cellular_component^cytosol`GO:0009536^cellular_component^plastid`GO:0004365^molecular_function^glyceraldehyde-3-phosphate dehydrogenase (NAD+) (phosphorylating) activity`GO:0051287^molecular_function^NAD binding`GO:0050661^molecular_function^NADP binding`GO:0080144^biological_process^amino acid homeostasis`GO:0005975^biological_process^c…
contig_3392	G6PD2_ARATH	45-1808+	0	Glucose-6-phosphate 1-dehydrogenase 2, chloroplastic {ECO:0000305}	GO:0009507^cellular_component^chloroplast`GO:0009570^cellular_component^chloroplast stroma`GO:0004345^molecular_function^glucose-6-phosphate dehydrogenase activity`GO:0050661^molecular_function^NADP binding`GO:0006006^biological_process^glucose metabolic process`GO:0009051^biological_process^pentose-phosphate shunt, oxidative branch
contig_2102	G6PD4_ARATH	467-1756+	0	Inactive glucose-6-phosphate 1-dehydrogenase 4, chloroplastic {ECO:0000305}	GO:0009570^cellular_component^chloroplast stroma`GO:0004345^molecular_function^glucose-6-phosphate dehydrogenase activity`GO:0050661^molecular_function^NADP binding`GO:0006006^biological_process^glucose metabolic process
contig_3658	G6PDC_SPIOL	270-1781+	0	Glucose-6-phosphate 1-dehydrogenase, chloroplastic	GO:0009507^cellular_component^chloroplast`GO:0004345^molecular_function^glucose-6-phosphate dehydrogenase activity`GO:0050661^molecular_function^NADP binding`GO:0006006^biological_process^glucose metabolic process`GO:0006098^biological_process^pentose-phosphate shunt
contig_530	GACP2_ARATH	291-1067+, 1018-2016+	6.72e-135,4.98e-156	Gamma-tubulin complex component 2	GO:0005938^cellular_component^cell cortex`GO:0055028^cellular_component^cortical microtubule`GO:0005737^cellular_component^cytoplasm`GO:0000923^cellular_component^equatorial microtubule organizing center`GO:0000930^cellular_component^gamma-tubulin complex`GO:0008275^cellular_component^gamma-tubulin small complex`GO:0005635^cellular_component^nuclear envelope`GO:0000922^cellular_component^spindle …
contig_861	GACP4_ARATH	1-1629+	0	Gamma-tubulin complex component 4	GO:0005737^cellular_component^cytoplasm`GO:0000923^cellular_component^equatorial microtubule organizing center`GO:0000930^cellular_component^gamma-tubulin complex`GO:0005874^cellular_component^microtubule`GO:0009506^cellular_component^plasmodesma`GO:0005819^cellular_component^spindle`GO:0000922^cellular_component^spindle pole`GO:0043015^molecular_function^gamma-tubulin binding`GO:0043622^biologic…
contig_1869	GAI1_VITVI	1353-1769+	3.01e-63	DELLA protein GAI1	GO:0005634^cellular_component^nucleus`GO:0003712^molecular_function^transcription coregulator activity`GO:0009740^biological_process^gibberellic acid mediated signaling pathway
contig_3996	GALDH_ARATH	1-966+	0	L-galactose dehydrogenase	GO:0005829^cellular_component^cytosol`GO:0047834^molecular_function^D-threo-aldose 1-dehydrogenase activity`GO:0010349^molecular_function^L-galactose dehydrogenase activity`GO:0016491^molecular_function^oxidoreductase activity`GO:0006012^biological_process^galactose metabolic process`GO:0019853^biological_process^L-ascorbic acid biosynthetic process
contig_2681	GALE2_CYATE	395-1090+	8e-154	UDP-glucose 4-epimerase GEPI48	GO:0003978^molecular_function^UDP-glucose 4-epimerase activity`GO:0006012^biological_process^galactose metabolic process
contig_2323	GALK1_ARATH	247-1533+	0	Galactokinase	GO:0005829^cellular_component^cytosol`GO:0005524^molecular_function^ATP binding`GO:0004335^molecular_function^galactokinase activity`GO:0046872^molecular_function^metal ion binding`GO:0046835^biological_process^carbohydrate phosphorylation`GO:0006012^biological_process^galactose metabolic process
contig_2494	GALS1_ARATH	755-1408+, 1-783+	2e-103,1.79e-79	Galactan beta-1,4-galactosyltransferase GALS1 {ECO:0000305}	GO:0005794^cellular_component^Golgi apparatus`GO:0000139^cellular_component^Golgi membrane`GO:0016021^cellular_component^integral component of membrane`GO:0003831^molecular_function^beta-N-acetylglucosaminylglycopeptide beta-1,4-galactosyltransferase activity`GO:0042546^biological_process^cell wall biogenesis`GO:0071555^biological_process^cell wall organization`GO:0045489^biological_process^pecti…
contig_94	GALS3_ARATH	1-978+	2.21e-90	Galactan beta-1,4-galactosyltransferase GALS3 {ECO:0000305}	GO:0000139^cellular_component^Golgi membrane`GO:0016021^cellular_component^integral component of membrane`GO:0016757^molecular_function^glycosyltransferase activity`GO:0042546^biological_process^cell wall biogenesis`GO:0071555^biological_process^cell wall organization
contig_2278	GAP22_ARATH	605-1228+, 1-642+	8.8e-32,1.62e-11	Rab GTPase-activating protein 22 {ECO:0000303|PubMed:16332933}	GO:0005634^cellular_component^nucleus`GO:0005777^cellular_component^peroxisome`GO:0005096^molecular_function^GTPase activator activity`GO:0006952^biological_process^defense response
contig_1926	GAP22_ARATH	1-1482+	5.42e-167	Rab GTPase-activating protein 22 {ECO:0000303|PubMed:16332933}	GO:0005634^cellular_component^nucleus`GO:0005777^cellular_component^peroxisome`GO:0005096^molecular_function^GTPase activator activity`GO:0006952^biological_process^defense response
contig_2549	GAT12_ARATH	1-999+	8.79e-93	GATA transcription factor 12 {ECO:0000303|PubMed:15084732}	GO:0005634^cellular_component^nucleus`GO:0003700^molecular_function^DNA-binding transcription factor activity`GO:0000976^molecular_function^transcription cis-regulatory region binding`GO:0008270^molecular_function^zinc ion binding`GO:0030154^biological_process^cell differentiation`GO:0071555^biological_process^cell wall organization`GO:0007623^biological_process^circadian rhythm`GO:0045893^biolog…
contig_0	GAT12_ARATH	1-636+, 708-1058+	3.86e-25,2.01e-53	GATA transcription factor 12 {ECO:0000303|PubMed:15084732}	GO:0005634^cellular_component^nucleus`GO:0003700^molecular_function^DNA-binding transcription factor activity`GO:0000976^molecular_function^transcription cis-regulatory region binding`GO:0008270^molecular_function^zinc ion binding`GO:0030154^biological_process^cell differentiation`GO:0071555^biological_process^cell wall organization`GO:0007623^biological_process^circadian rhythm`GO:0045893^biolog…
contig_3321	GAT16_ARATH	1-399+	5.64e-36	GATA transcription factor 16	GO:0005634^cellular_component^nucleus`GO:0003700^molecular_function^DNA-binding transcription factor activity`GO:0000976^molecular_function^transcription cis-regulatory region binding`GO:0008270^molecular_function^zinc ion binding
contig_2166	GAT2_ARATH	172-1482+	0	Probable GABA transporter 2	GO:0016021^cellular_component^integral component of membrane`GO:0005886^cellular_component^plasma membrane`GO:0006865^biological_process^amino acid transport
contig_1603	GAT24_ARATH	1-756+	7.17e-68	GATA transcription factor 24	GO:0005634^cellular_component^nucleus`GO:0042802^molecular_function^identical protein binding`GO:0000976^molecular_function^transcription cis-regulatory region binding`GO:0008270^molecular_function^zinc ion binding`GO:0006355^biological_process^regulation of transcription, DNA-templated
contig_4022	GATA2_ARATH	509-907+	6.77e-36	GATA transcription factor 2	GO:0005634^cellular_component^nucleus`GO:0003700^molecular_function^DNA-binding transcription factor activity`GO:0043565^molecular_function^sequence-specific DNA binding`GO:0008270^molecular_function^zinc ion binding`GO:0030154^biological_process^cell differentiation`GO:0045893^biological_process^positive regulation of transcription, DNA-templated`GO:0009416^biological_process^response to light s…
contig_2666	GATA5_ARATH	117-1079+	1.87e-57	GATA transcription factor 5	GO:0005634^cellular_component^nucleus`GO:0003700^molecular_function^DNA-binding transcription factor activity`GO:0000976^molecular_function^transcription cis-regulatory region binding`GO:0008270^molecular_function^zinc ion binding`GO:0030154^biological_process^cell differentiation`GO:0045893^biological_process^positive regulation of transcription, DNA-templated
contig_3937	GATC_VITVI	1-426+	9.82e-56	Glutamyl-tRNA(Gln) amidotransferase subunit C, chloroplastic/mitochondrial {ECO:0000255|HAMAP-Rule:MF_03149}	GO:0009507^cellular_component^chloroplast`GO:0030956^cellular_component^glutamyl-tRNA(Gln) amidotransferase complex`GO:0005739^cellular_component^mitochondrion`GO:0005524^molecular_function^ATP binding`GO:0050567^molecular_function^glutaminyl-tRNA synthase (glutamine-hydrolyzing) activity`GO:0070681^biological_process^glutaminyl-tRNAGln biosynthesis via transamidation`GO:0032543^biological_proces…
contig_2185	GATL7_ARATH	1-1083+	0	Probable galacturonosyltransferase-like 7	GO:0005794^cellular_component^Golgi apparatus`GO:0000139^cellular_component^Golgi membrane`GO:0016021^cellular_component^integral component of membrane`GO:0047262^molecular_function^polygalacturonate 4-alpha-galacturonosyltransferase activity`GO:0071555^biological_process^cell wall organization`GO:0045489^biological_process^pectin biosynthetic process
contig_1520	GAUT1_ARATH	317-2251+	0	Polygalacturonate 4-alpha-galacturonosyltransferase	GO:0005768^cellular_component^endosome`GO:0005794^cellular_component^Golgi apparatus`GO:0005797^cellular_component^Golgi medial cisterna`GO:0000139^cellular_component^Golgi membrane`GO:0016021^cellular_component^integral component of membrane`GO:0005802^cellular_component^trans-Golgi network`GO:0047262^molecular_function^polygalacturonate 4-alpha-galacturonosyltransferase activity`GO:0010289^biol…
contig_2293	GAUT4_ARATH	308-1858+	0	Probable galacturonosyltransferase 4	GO:0005794^cellular_component^Golgi apparatus`GO:0000137^cellular_component^Golgi cis cisterna`GO:0000139^cellular_component^Golgi membrane`GO:0016021^cellular_component^integral component of membrane`GO:0047262^molecular_function^polygalacturonate 4-alpha-galacturonosyltransferase activity`GO:0071555^biological_process^cell wall organization`GO:0045489^biological_process^pectin biosynthetic proc…
contig_1372	GAUT7_ARATH	350-1894+	0	Probable galacturonosyltransferase 7	GO:0005768^cellular_component^endosome`GO:0005794^cellular_component^Golgi apparatus`GO:0005797^cellular_component^Golgi medial cisterna`GO:0000139^cellular_component^Golgi membrane`GO:0016021^cellular_component^integral component of membrane`GO:0005802^cellular_component^trans-Golgi network`GO:0047262^molecular_function^polygalacturonate 4-alpha-galacturonosyltransferase activity`GO:0071555^biol…
contig_364	GAUTA_ARATH	304-1077+	1.4e-125	Probable galacturonosyltransferase 10	GO:0005768^cellular_component^endosome`GO:0005794^cellular_component^Golgi apparatus`GO:0000137^cellular_component^Golgi cis cisterna`GO:0000139^cellular_component^Golgi membrane`GO:0016021^cellular_component^integral component of membrane`GO:0005802^cellular_component^trans-Golgi network`GO:0047262^molecular_function^polygalacturonate 4-alpha-galacturonosyltransferase activity`GO:0071555^biologi…
contig_2843	GBB2_TOBAC	1-1248+	0	Guanine nucleotide-binding protein subunit beta-2	GO:0005737^cellular_component^cytoplasm`GO:0005834^cellular_component^heterotrimeric G-protein complex`GO:0031682^molecular_function^G-protein gamma-subunit binding`GO:0007186^biological_process^G protein-coupled receptor signaling pathway
contig_2857	GCA1_ARATH	1-459+	1.16e-90	Gamma carbonic anhydrase 1, mitochondrial	GO:0031966^cellular_component^mitochondrial membrane`GO:0005747^cellular_component^mitochondrial respiratory chain complex I`GO:0005739^cellular_component^mitochondrion`GO:0005634^cellular_component^nucleus`GO:0045271^cellular_component^respiratory chain complex I`GO:0004089^molecular_function^carbonate dehydratase activity`GO:0046872^molecular_function^metal ion binding`GO:0009853^biological_pro…
contig_1562	GCA2_ARATH	1-942+	6.72e-155	Gamma carbonic anhydrase 2, mitochondrial	GO:0031966^cellular_component^mitochondrial membrane`GO:0005747^cellular_component^mitochondrial respiratory chain complex I`GO:0005739^cellular_component^mitochondrion`GO:0005634^cellular_component^nucleus`GO:0045271^cellular_component^respiratory chain complex I`GO:0004089^molecular_function^carbonate dehydratase activity`GO:0042802^molecular_function^identical protein binding`GO:0046872^molecu…
contig_3041	GCD1_ORYSJ	694-1089+	2.82e-52	Protein GAMETE CELL DEFECTIVE 1, mitochondrial {ECO:0000303|PubMed:28585692}	GO:0005739^cellular_component^mitochondrion`GO:0007154^biological_process^cell communication`GO:0009793^biological_process^embryo development ending in seed dormancy`GO:0010342^biological_process^endosperm cellularization`GO:0009960^biological_process^endosperm development`GO:0048229^biological_process^gametophyte development`GO:0007006^biological_process^mitochondrial membrane organization`GO:00…
contig_4081	GCH1_SOLLC	1-1458+	5.34e-178	GTP cyclohydrolase 1 {ECO:0000305}	GO:0005737^cellular_component^cytoplasm`GO:0005525^molecular_function^GTP binding`GO:0003934^molecular_function^GTP cyclohydrolase I activity`GO:0042803^molecular_function^protein homodimerization activity`GO:0008270^molecular_function^zinc ion binding`GO:0035998^biological_process^7,8-dihydroneopterin 3-triphosphate biosynthetic process`GO:0006729^biological_process^tetrahydrobiopterin biosynthe…
contig_3866	GCR1_ARATH	216-986+	2.52e-150	G-protein coupled receptor 1	GO:0005794^cellular_component^Golgi apparatus`GO:0005886^cellular_component^plasma membrane`GO:0044214^cellular_component^spanning component of plasma membrane`GO:0005774^cellular_component^vacuolar membrane`GO:0004930^molecular_function^G protein-coupled receptor activity`GO:0009738^biological_process^abscisic acid-activated signaling pathway`GO:0007202^biological_process^activation of phospholi…
contig_1559	GDIR_ARATH	318-719+, 128-436+	1.79e-44,1.17e-07	Rho GDP-dissociation inhibitor 1	GO:0005829^cellular_component^cytosol`GO:0016020^cellular_component^membrane`GO:0005096^molecular_function^GTPase activator activity`GO:0005094^molecular_function^Rho GDP-dissociation inhibitor activity`GO:0009932^biological_process^cell tip growth`GO:0007266^biological_process^Rho protein signal transduction`GO:0010053^biological_process^root epidermal cell differentiation
contig_2572	GDIR_ARATH	1-747+	4.47e-115	Rho GDP-dissociation inhibitor 1	GO:0005829^cellular_component^cytosol`GO:0016020^cellular_component^membrane`GO:0005096^molecular_function^GTPase activator activity`GO:0005094^molecular_function^Rho GDP-dissociation inhibitor activity`GO:0009932^biological_process^cell tip growth`GO:0007266^biological_process^Rho protein signal transduction`GO:0010053^biological_process^root epidermal cell differentiation
contig_3891	GDL15_ARATH	2-832+, 738-1148+	1.04e-117,5.09e-48	GDSL esterase/lipase At1g29670	GO:0048046^cellular_component^apoplast`GO:0005618^cellular_component^cell wall`GO:0009534^cellular_component^chloroplast thylakoid`GO:0005634^cellular_component^nucleus`GO:0016788^molecular_function^hydrolase activity, acting on ester bonds`GO:0016042^biological_process^lipid catabolic process
contig_2784	GDL57_ARATH	290-1120+	2.06e-105	GDSL esterase/lipase At3g48460	GO:0005576^cellular_component^extracellular region`GO:0008126^molecular_function^acetylesterase activity`GO:0006631^biological_process^fatty acid metabolic process`GO:0016042^biological_process^lipid catabolic process
contig_3731	GDL62_ARATH	548-1072+, 1-606+	8.99e-71,1.22e-56	GDSL esterase/lipase At4g10955	GO:0016787^molecular_function^hydrolase activity`GO:0016042^biological_process^lipid catabolic process
contig_2673	GDL75_ARATH	185-970+	3.74e-32	GDSL esterase/lipase At5g08460	GO:0005576^cellular_component^extracellular region`GO:0016788^molecular_function^hydrolase activity, acting on ester bonds`GO:0016042^biological_process^lipid catabolic process
contig_2658	GDL86_ARATH	116-1210+	2.16e-132	GDSL esterase/lipase At5g45960	GO:0005576^cellular_component^extracellular region`GO:0016788^molecular_function^hydrolase activity, acting on ester bonds`GO:0016042^biological_process^lipid catabolic process
contig_1538	GDT14_ARATH	1-687+	3.79e-114	GDT1-like protein 4	GO:0005783^cellular_component^endoplasmic reticulum`GO:0005794^cellular_component^Golgi apparatus`GO:0016021^cellular_component^integral component of membrane`GO:0035618^cellular_component^root hair`GO:0015085^molecular_function^calcium ion transmembrane transporter activity`GO:0005384^molecular_function^manganese ion transmembrane transporter activity`GO:0046873^molecular_function^metal ion tran…
contig_3505	GDU3_ARATH	1-597+	2.14e-37	Protein GLUTAMINE DUMPER 3	GO:0016021^cellular_component^integral component of membrane`GO:0006865^biological_process^amino acid transport`GO:0019048^biological_process^modulation by virus of host process`GO:0080143^biological_process^regulation of amino acid export`GO:0009615^biological_process^response to virus`GO:0032940^biological_process^secretion by cell
contig_2812	GEML1_ARATH	3-770+	4.09e-85	GEM-like protein 1	GO:0005634^cellular_component^nucleus
contig_2474	GFA2_ARATH	1-1293+	6.29e-150	Chaperone protein dnaJ GFA2, mitochondrial {ECO:0000305}	GO:0005737^cellular_component^cytoplasm`GO:0005739^cellular_component^mitochondrion`GO:0005524^molecular_function^ATP binding`GO:0031072^molecular_function^heat shock protein binding`GO:0046872^molecular_function^metal ion binding`GO:0051082^molecular_function^unfolded protein binding`GO:0051085^biological_process^chaperone cofactor-dependent protein refolding`GO:0009558^biological_process^embryo…
contig_3681	GFA2_ARATH	719-1285+, 406-849+	1.47e-78,4.23e-20	Chaperone protein dnaJ GFA2, mitochondrial {ECO:0000305}	GO:0005737^cellular_component^cytoplasm`GO:0005739^cellular_component^mitochondrion`GO:0005524^molecular_function^ATP binding`GO:0031072^molecular_function^heat shock protein binding`GO:0046872^molecular_function^metal ion binding`GO:0051082^molecular_function^unfolded protein binding`GO:0051085^biological_process^chaperone cofactor-dependent protein refolding`GO:0009558^biological_process^embryo…
contig_4121	GFAT1_ARATH	3-998+, 874-1836+	3.94e-146,0	Glutamine--fructose-6-phosphate aminotransferase isomerizing 1 {ECO:0000303|PubMed:30775776}	GO:0005829^cellular_component^cytosol`GO:0097367^molecular_function^carbohydrate derivative binding`GO:0004360^molecular_function^glutamine-fructose-6-phosphate transaminase (isomerizing) activity`GO:0006002^biological_process^fructose 6-phosphate metabolic process`GO:0006541^biological_process^glutamine metabolic process`GO:0010208^biological_process^pollen wall assembly`GO:0006487^biological_pr…
contig_152	GFS12_ARATH	1-2694+	0	Protein GFS12 {ECO:0000303|PubMed:25618824}	GO:0080008^cellular_component^Cul4-RING E3 ubiquitin ligase complex`GO:0005524^molecular_function^ATP binding`GO:0004672^molecular_function^protein kinase activity`GO:0042742^biological_process^defense response to bacterium`GO:0006623^biological_process^protein targeting to vacuole
contig_1929	GGAP1_ARATH	62-1327+	0	GDP-L-galactose phosphorylase 1	GO:0005737^cellular_component^cytoplasm`GO:0005634^cellular_component^nucleus`GO:0010475^molecular_function^galactose-1-phosphate guanylyltransferase (GDP) activity`GO:0080048^molecular_function^GDP-D-glucose phosphorylase activity`GO:0010472^molecular_function^GDP-galactose:glucose-1-phosphate guanylyltransferase activity`GO:0010471^molecular_function^GDP-galactose:mannose-1-phosphate guanylyltr…
contig_1020	GGH2_ARATH	331-975+	2.01e-91	Gamma-glutamyl hydrolase 2	GO:0005618^cellular_component^cell wall`GO:0005615^cellular_component^extracellular space`GO:0005773^cellular_component^vacuole`GO:0034722^molecular_function^gamma-glutamyl-peptidase activity`GO:0008242^molecular_function^omega peptidase activity`GO:0046900^biological_process^tetrahydrofolylpolyglutamate metabolic process
contig_1257	GIGAN_ARATH	29-3496+	0	Protein GIGANTEA	GO:0005737^cellular_component^cytoplasm`GO:0005654^cellular_component^nucleoplasm`GO:0005634^cellular_component^nucleus`GO:0030154^biological_process^cell differentiation`GO:0007623^biological_process^circadian rhythm`GO:0009908^biological_process^flower development`GO:0048578^biological_process^positive regulation of long-day photoperiodism, flowering`GO:0009585^biological_process^red, far-red l…
contig_902	GIL1_ARATH	938-1276+, 1-909+	9.4e-23,1.36e-21	Protein GRAVITROPIC IN THE LIGHT 1 {ECO:0000303|PubMed:16640600}	GO:0009959^biological_process^negative gravitropism`GO:0009639^biological_process^response to red or far red light
contig_1094	GINT1_ARATH	126-992+, 775-2328+	5.87e-124,0	Glucosamine inositolphosphorylceramide transferase 1 {ECO:0000303|PubMed:29760197}	GO:0016021^cellular_component^integral component of membrane`GO:0016757^molecular_function^glycosyltransferase activity`GO:0045140^molecular_function^inositol phosphoceramide synthase activity`GO:0046872^molecular_function^metal ion binding`GO:0030259^biological_process^lipid glycosylation`GO:0006486^biological_process^protein glycosylation`GO:0009737^biological_process^response to abscisic acid`…
contig_2476	GIP1_ARATH	171-680+	3.65e-19	GBF-interacting protein 1 {ECO:0000303|PubMed:16117846}	GO:0005634^cellular_component^nucleus`GO:0042802^molecular_function^identical protein binding`GO:0051082^molecular_function^unfolded protein binding`GO:0043388^biological_process^positive regulation of DNA binding
contig_3100	GIP1L_ARATH	80-2302+	8.78e-07	GBF-interacting protein 1-like {ECO:0000303|PubMed:24484953}	GO:0005634^cellular_component^nucleus`GO:0051082^molecular_function^unfolded protein binding
contig_172	GL3_ARATH	1-1986+	3.22e-154	Transcription factor GLABRA 3	GO:0005634^cellular_component^nucleus`GO:0003677^molecular_function^DNA binding`GO:0003700^molecular_function^DNA-binding transcription factor activity`GO:0046983^molecular_function^protein dimerization activity`GO:0001708^biological_process^cell fate specification`GO:0009957^biological_process^epidermal cell fate specification`GO:0009867^biological_process^jasmonic acid mediated signaling pathwa…
contig_2417	GLGB2_PEA	1-2466+	0	1,4-alpha-glucan-branching enzyme 1, chloroplastic/amyloplastic	GO:0009501^cellular_component^amyloplast`GO:0009507^cellular_component^chloroplast`GO:0003844^molecular_function^1,4-alpha-glucan branching enzyme activity`GO:0102752^molecular_function^1,4-alpha-glucan branching enzyme activity (using a glucosylated glycogenin as primer for glycogen synthesis)`GO:0043169^molecular_function^cation binding`GO:0004553^molecular_function^hydrolase activity, hydrolyz…
contig_3999	GLGL1_ARATH	1-1569+	0	Glucose-1-phosphate adenylyltransferase large subunit 1, chloroplastic	GO:0009507^cellular_component^chloroplast`GO:0009941^cellular_component^chloroplast envelope`GO:0009570^cellular_component^chloroplast stroma`GO:0005524^molecular_function^ATP binding`GO:0008878^molecular_function^glucose-1-phosphate adenylyltransferase activity`GO:0005978^biological_process^glycogen biosynthetic process`GO:0019252^biological_process^starch biosynthetic process
contig_3743	GLIP7_ARATH	1-807+	1.1e-69	GDSL esterase/lipase 7	GO:0005576^cellular_component^extracellular region`GO:0016298^molecular_function^lipase activity`GO:0016042^biological_process^lipid catabolic process
contig_2332	GLNA2_DAUCA	1-1260+	0	Glutamine synthetase, chloroplastic	GO:0009507^cellular_component^chloroplast`GO:0005524^molecular_function^ATP binding`GO:0004356^molecular_function^glutamate-ammonia ligase activity`GO:0006542^biological_process^glutamine biosynthetic process
contig_2501	GLO15_ORYSI	20-661+, 666-1880+	9.76e-93,1.54e-174	Very-long-chain aldehyde decarbonylase GL1-5 {ECO:0000305}	GO:0005789^cellular_component^endoplasmic reticulum membrane`GO:0043668^cellular_component^exine`GO:0016021^cellular_component^integral component of membrane`GO:1990465^molecular_function^aldehyde oxygenase (deformylating) activity`GO:0005506^molecular_function^iron ion binding`GO:0009924^molecular_function^octadecanal decarbonylase activity`GO:0016491^molecular_function^oxidoreductase activity`G…
contig_2433	GLOX_VITPS	95-1138+	2.94e-64	Aldehyde oxidase GLOX {ECO:0000305}	GO:0005618^cellular_component^cell wall`GO:0005615^cellular_component^extracellular space`GO:0004031^molecular_function^aldehyde oxidase activity`GO:0102797^molecular_function^geranial:oxygen oxidoreductase activity`GO:0102798^molecular_function^heptaldehyde:oxygen oxidoreductase activity`GO:0050832^biological_process^defense response to fungus
contig_2489	GLPK_ARATH	1417-1848+, 1-1131+	1.01e-60,1.52e-162	Glycerol kinase	GO:0005829^cellular_component^cytosol`GO:0005739^cellular_component^mitochondrion`GO:0005524^molecular_function^ATP binding`GO:0004370^molecular_function^glycerol kinase activity`GO:0016773^molecular_function^phosphotransferase activity, alcohol group as acceptor`GO:0042742^biological_process^defense response to bacterium`GO:0019563^biological_process^glycerol catabolic process`GO:0006071^biologi…
contig_4015	GLTP1_ARATH	1-609+	6.29e-119	Glycolipid transfer protein 1 {ECO:0000303|PubMed:16309699}	GO:0005829^cellular_component^cytosol`GO:0016020^cellular_component^membrane`GO:0005886^cellular_component^plasma membrane`GO:1902387^molecular_function^ceramide 1-phosphate binding`GO:1902388^molecular_function^ceramide 1-phosphate transfer activity`GO:0035627^biological_process^ceramide transport`GO:0120009^biological_process^intermembrane lipid transfer
contig_2605	GLYC4_ARATH	620-1384+	4.87e-179	Serine hydroxymethyltransferase 4 {ECO:0000303|PubMed:10806255}	GO:0005737^cellular_component^cytoplasm`GO:0005829^cellular_component^cytosol`GO:0005886^cellular_component^plasma membrane`GO:0009506^cellular_component^plasmodesma`GO:0050897^molecular_function^cobalt ion binding`GO:0004372^molecular_function^glycine hydroxymethyltransferase activity`GO:0030170^molecular_function^pyridoxal phosphate binding`GO:0070905^molecular_function^serine binding`GO:000827…
contig_1171	GLYI4_ARATH	1-570+	6.49e-79	Glyoxylase I 4 {ECO:0000303|PubMed:30483284, ECO:0000303|PubMed:31652571}	GO:0016829^molecular_function^lyase activity`GO:0009787^biological_process^regulation of abscisic acid-activated signaling pathway`GO:2000022^biological_process^regulation of jasmonic acid mediated signaling pathway`GO:2000031^biological_process^regulation of salicylic acid mediated signaling pathway
contig_1016	GLYI4_ARATH	1-642+	3.03e-08	Glyoxylase I 4 {ECO:0000303|PubMed:30483284, ECO:0000303|PubMed:31652571}	GO:0016829^molecular_function^lyase activity`GO:0009787^biological_process^regulation of abscisic acid-activated signaling pathway`GO:2000022^biological_process^regulation of jasmonic acid mediated signaling pathway`GO:2000031^biological_process^regulation of salicylic acid mediated signaling pathway
contig_2087	GLYP3_ARATH	1-1590+	0	Serine hydroxymethyltransferase 3, chloroplastic	GO:0009507^cellular_component^chloroplast`GO:0009570^cellular_component^chloroplast stroma`GO:0005737^cellular_component^cytoplasm`GO:0005886^cellular_component^plasma membrane`GO:0009536^cellular_component^plastid`GO:0050897^molecular_function^cobalt ion binding`GO:0004372^molecular_function^glycine hydroxymethyltransferase activity`GO:0030170^molecular_function^pyridoxal phosphate binding`GO:00…
contig_3085	GLYR2_ARATH	2-1144+	1e-178	Glyoxylate/succinic semialdehyde reductase 2, chloroplastic	GO:0009507^cellular_component^chloroplast`GO:0009570^cellular_component^chloroplast stroma`GO:0030267^molecular_function^glyoxylate reductase (NADP+) activity`GO:0051287^molecular_function^NAD binding`GO:0050661^molecular_function^NADP binding`GO:0016616^molecular_function^oxidoreductase activity, acting on the CH-OH group of donors, NAD or NADP as acceptor
contig_156	GLYT3_ARATH	487-1461+	1.66e-68	Probable glycosyltransferase At5g03795	GO:0000139^cellular_component^Golgi membrane`GO:0016021^cellular_component^integral component of membrane`GO:0016757^molecular_function^glycosyltransferase activity`GO:0071555^biological_process^cell wall organization`GO:0006486^biological_process^protein glycosylation
contig_727	GLYT3_ARATH	1-1227+	1.67e-78	Probable glycosyltransferase At5g03795	GO:0000139^cellular_component^Golgi membrane`GO:0016021^cellular_component^integral component of membrane`GO:0016757^molecular_function^glycosyltransferase activity`GO:0071555^biological_process^cell wall organization`GO:0006486^biological_process^protein glycosylation
contig_46	GMAN2_ARATH	904-1251+, 1289-2017+, 2406-3542+, 1-456+, 444-914+	1.77e-65,3.25e-125,1.08e-174,2.51e-26,4.6e-80	Alpha-mannosidase 2 {ECO:0000303|PubMed:16460512}	GO:0005768^cellular_component^endosome`GO:0005794^cellular_component^Golgi apparatus`GO:0000137^cellular_component^Golgi cis cisterna`GO:0000139^cellular_component^Golgi membrane`GO:0016021^cellular_component^integral component of membrane`GO:0005802^cellular_component^trans-Golgi network`GO:0004559^molecular_function^alpha-mannosidase activity`GO:0030246^molecular_function^carbohydrate binding`G…
contig_3578	GMI1_ARATH	1-480+, 1311-3197+	7.3e-49,3.09e-110	Structural maintenance of chromosomes flexible hinge domain-containing protein GMI1 {ECO:0000305}	GO:0005634^cellular_component^nucleus`GO:0000724^biological_process^double-strand break repair via homologous recombination
contig_2275	GMK2_ARATH	197-1261+	1.29e-143	Guanylate kinase 2	GO:0005829^cellular_component^cytosol`GO:0005524^molecular_function^ATP binding`GO:0004385^molecular_function^guanylate kinase activity`GO:0048229^biological_process^gametophyte development`GO:0048638^biological_process^regulation of developmental growth
contig_3034	GMT1_ARATH	1-1014+	4.26e-158	Glycosylinositol phosphorylceramide mannosyl transferase 1 {ECO:0000303|PubMed:27895225}	GO:0005768^cellular_component^endosome`GO:0005794^cellular_component^Golgi apparatus`GO:0000139^cellular_component^Golgi membrane`GO:0016021^cellular_component^integral component of membrane`GO:0005802^cellular_component^trans-Golgi network`GO:0016757^molecular_function^glycosyltransferase activity`GO:0046872^molecular_function^metal ion binding`GO:0035251^molecular_function^UDP-glucosyltransfera…
contig_938	GNOM_ARATH	1179-4112+, 722-1375+, 1-885+	0,1.02e-40,6.45e-137	ARF guanine-nucleotide exchange factor GNOM	GO:0005829^cellular_component^cytosol`GO:0005768^cellular_component^endosome`GO:0010008^cellular_component^endosome membrane`GO:0005886^cellular_component^plasma membrane`GO:0005085^molecular_function^guanyl-nucleotide exchange factor activity`GO:0042802^molecular_function^identical protein binding`GO:0042803^molecular_function^protein homodimerization activity`GO:0010540^biological_process^basip…
contig_799	GOGC1_ARATH	1342-2139+, 182-1309+	5.73e-138,9.71e-77	Golgin candidate 1	GO:0005794^cellular_component^Golgi apparatus`GO:0031985^cellular_component^Golgi cisterna`GO:0000139^cellular_component^Golgi membrane`GO:0016021^cellular_component^integral component of membrane`GO:0005739^cellular_component^mitochondrion`GO:0007030^biological_process^Golgi organization`GO:0000301^biological_process^retrograde transport, vesicle recycling within Golgi
contig_2131	GOGC6_ARATH	290-2701+	0	Golgin candidate 6	GO:0005829^cellular_component^cytosol`GO:0005783^cellular_component^endoplasmic reticulum`GO:0012507^cellular_component^ER to Golgi transport vesicle membrane`GO:0005794^cellular_component^Golgi apparatus`GO:0000139^cellular_component^Golgi membrane`GO:0005795^cellular_component^Golgi stack`GO:0006888^biological_process^endoplasmic reticulum to Golgi vesicle-mediated transport`GO:0048211^biologic…
contig_430	GOLS1_AJURE	452-1024+	3.19e-105	Galactinol synthase 1	GO:0005737^cellular_component^cytoplasm`GO:0047216^molecular_function^inositol 3-alpha-galactosyltransferase activity`GO:0046872^molecular_function^metal ion binding`GO:0052576^biological_process^carbohydrate storage`GO:0070417^biological_process^cellular response to cold`GO:0006012^biological_process^galactose metabolic process`GO:0010325^biological_process^raffinose family oligosaccharide biosy…
contig_2223	GONS1_ARATH	284-1150+	3.58e-167	GDP-mannose transporter GONST1 {ECO:0000303|PubMed:11595802}	GO:0005794^cellular_component^Golgi apparatus`GO:0000139^cellular_component^Golgi membrane`GO:0016021^cellular_component^integral component of membrane`GO:0015297^molecular_function^antiporter activity`GO:0005457^molecular_function^GDP-fucose transmembrane transporter activity`GO:0005458^molecular_function^GDP-mannose transmembrane transporter activity`GO:0005338^molecular_function^nucleotide-sug…
contig_4005	GOT1_ARATH	1-423+	9.87e-74	Vesicle transport protein GOT1 {ECO:0000303|PubMed:25900983}	GO:0000139^cellular_component^Golgi membrane`GO:0016021^cellular_component^integral component of membrane`GO:0016192^biological_process^vesicle-mediated transport
contig_972	GOT1_ARATH	1-438+	8.58e-43	Vesicle transport protein GOT1 {ECO:0000303|PubMed:25900983}	GO:0000139^cellular_component^Golgi membrane`GO:0016021^cellular_component^integral component of membrane`GO:0016192^biological_process^vesicle-mediated transport
contig_849	GP1_SOLLC	684-1208+	1.8e-27	Polygalacturonase-1 non-catalytic subunit beta	GO:0048046^cellular_component^apoplast`GO:0005618^cellular_component^cell wall`GO:0071555^biological_process^cell wall organization`GO:0009835^biological_process^fruit ripening
contig_3570	GPA1_PEA	1-1176+	0	Guanine nucleotide-binding protein alpha-1 subunit	GO:0005834^cellular_component^heterotrimeric G-protein complex`GO:0001664^molecular_function^G protein-coupled receptor binding`GO:0031683^molecular_function^G-protein beta/gamma-subunit complex binding`GO:0005525^molecular_function^GTP binding`GO:0003924^molecular_function^GTPase activity`GO:0046872^molecular_function^metal ion binding`GO:0007188^biological_process^adenylate cyclase-modulating G…
contig_1062	GPA3_ORYSJ	1-1485+	0	Protein GLUTELIN PRECURSOR ACCUMULATION 3 {ECO:0000303|PubMed:24488962}	GO:0000325^cellular_component^plant-type vacuole`GO:0000326^cellular_component^protein storage vacuole`GO:0005802^cellular_component^trans-Golgi network`GO:0006886^biological_process^intracellular protein transport
contig_2021	GPAT4_ARATH	1-1542+	0	Glycerol-3-phosphate 2-O-acyltransferase 4	GO:0016021^cellular_component^integral component of membrane`GO:0016020^cellular_component^membrane`GO:0090447^molecular_function^glycerol-3-phosphate 2-O-acyltransferase activity`GO:0016791^molecular_function^phosphatase activity`GO:0102419^molecular_function^sn-2-glycerol-3-phosphate omega-OH-C22:0-CoA acyl transferase activity`GO:0010143^biological_process^cutin biosynthetic process`GO:0008654…
contig_524	GPAT6_ARATH	1-2841+	0	Glycerol-3-phosphate 2-O-acyltransferase 6	GO:0016021^cellular_component^integral component of membrane`GO:0016020^cellular_component^membrane`GO:0090447^molecular_function^glycerol-3-phosphate 2-O-acyltransferase activity`GO:0016791^molecular_function^phosphatase activity`GO:0102419^molecular_function^sn-2-glycerol-3-phosphate omega-OH-C22:0-CoA acyl transferase activity`GO:0010143^biological_process^cutin biosynthetic process`GO:0009908…
contig_998	GPC1_RICCO	443-1234+, 1-555+	2.91e-141,2.34e-41	Glycerophosphocholine acyltransferase 1 {ECO:0000303|PubMed:27758859}	GO:0016021^cellular_component^integral component of membrane`GO:0016746^molecular_function^acyltransferase activity`GO:0006656^biological_process^phosphatidylcholine biosynthetic process
contig_2968	GPDP1_ARATH	405-827+	1.05e-14	G-patch domain-containing protein 1 {ECO:0000303|PubMed:29375609}	GO:0005730^cellular_component^nucleolus`GO:0003676^molecular_function^nucleic acid binding`GO:0042127^biological_process^regulation of cell population proliferation`GO:0090069^biological_process^regulation of ribosome biogenesis`GO:0006364^biological_process^rRNA processing
contig_3822	GPMA1_ARATH	451-1032+	5.36e-122	2,3-bisphosphoglycerate-dependent phosphoglycerate mutase 1 {ECO:0000255|HAMAP-Rule:MF_01039}	GO:0009507^cellular_component^chloroplast`GO:0004619^molecular_function^phosphoglycerate mutase activity`GO:0006094^biological_process^gluconeogenesis`GO:0006096^biological_process^glycolytic process
contig_4154	GPPL1_ARATH	1-1032+	2.74e-148	Haloacid dehalogenase-like hydrolase domain-containing protein At4g39970	GO:0009507^cellular_component^chloroplast`GO:0009941^cellular_component^chloroplast envelope`GO:0009570^cellular_component^chloroplast stroma`GO:0005886^cellular_component^plasma membrane`GO:0016787^molecular_function^hydrolase activity`GO:0046872^molecular_function^metal ion binding
contig_1258	GPPL3_ARATH	1-756+	9.6e-130	Haloacid dehalogenase-like hydrolase domain-containing protein At2g33255	GO:0009507^cellular_component^chloroplast`GO:0005829^cellular_component^cytosol`GO:0005783^cellular_component^endoplasmic reticulum`GO:0046872^molecular_function^metal ion binding`GO:0016791^molecular_function^phosphatase activity`GO:0016311^biological_process^dephosphorylation
contig_3787	GRF3_ARATH	1-345+, 608-1042+	4.19e-11,1.51e-07	Growth-regulating factor 3	GO:0005634^cellular_component^nucleus`GO:0005524^molecular_function^ATP binding`GO:0000976^molecular_function^transcription cis-regulatory region binding`GO:0008285^biological_process^negative regulation of cell population proliferation`GO:0061062^biological_process^regulation of nematode larval development`GO:0006355^biological_process^regulation of transcription, DNA-templated`GO:0009409^biolog…
contig_508	GRF5_ARATH	1-804+	2.03e-68	Growth-regulating factor 5	GO:0005634^cellular_component^nucleus`GO:0005524^molecular_function^ATP binding`GO:0048366^biological_process^leaf development`GO:0006355^biological_process^regulation of transcription, DNA-templated`GO:0009409^biological_process^response to cold`GO:0009739^biological_process^response to gibberellin`GO:0006351^biological_process^transcription, DNA-templated
contig_4153	GRF7_ARATH	1-1515+	5.94e-42	Growth-regulating factor 7	GO:0005634^cellular_component^nucleus`GO:0005524^molecular_function^ATP binding`GO:0048366^biological_process^leaf development`GO:0006355^biological_process^regulation of transcription, DNA-templated`GO:0010218^biological_process^response to far red light`GO:0080167^biological_process^response to karrikin`GO:0010114^biological_process^response to red light`GO:0006351^biological_process^transcript…
contig_669	GRIK1_ARATH	344-1222+	3.93e-163	Serine/threonine-protein kinase GRIK1	GO:0005737^cellular_component^cytoplasm`GO:0005634^cellular_component^nucleus`GO:0005524^molecular_function^ATP binding`GO:0016301^molecular_function^kinase activity`GO:0106310^molecular_function^protein serine kinase activity`GO:0004674^molecular_function^protein serine/threonine kinase activity`GO:0035556^biological_process^intracellular signal transduction`GO:0046777^biological_process^protein…
contig_116	GRV2_ARATH	4245-6566+, 1-1233+, 6319-7746+, 1007-4126+	0,2.93e-174,0,0	DnaJ homolog subfamily C GRV2	GO:0005783^cellular_component^endoplasmic reticulum`GO:0010008^cellular_component^endosome membrane`GO:0005794^cellular_component^Golgi apparatus`GO:0043231^cellular_component^intracellular membrane-bounded organelle`GO:0005770^cellular_component^late endosome`GO:0031902^cellular_component^late endosome membrane`GO:0005777^cellular_component^peroxisome`GO:0005802^cellular_component^trans-Golgi ne…
contig_1897	GRXC4_ARATH	167-523+	2.18e-59	Glutaredoxin-C4	GO:0005737^cellular_component^cytoplasm`GO:0005783^cellular_component^endoplasmic reticulum`GO:0005794^cellular_component^Golgi apparatus`GO:0009536^cellular_component^plastid`GO:0099503^cellular_component^secretory vesicle`GO:0005773^cellular_component^vacuole`GO:0097573^molecular_function^glutathione oxidoreductase activity`GO:0004362^molecular_function^glutathione-disulfide reductase (NADPH) a…
contig_3478	GRXC9_ARATH	2-343+	2.97e-15	Glutaredoxin-C9	GO:0005737^cellular_component^cytoplasm`GO:0005634^cellular_component^nucleus`GO:0097573^molecular_function^glutathione oxidoreductase activity`GO:0009867^biological_process^jasmonic acid mediated signaling pathway`GO:0000122^biological_process^negative regulation of transcription by RNA polymerase II`GO:0009751^biological_process^response to salicylic acid`GO:0009863^biological_process^salicylic…
contig_3335	GRXS6_ORYSJ	125-520+	2.52e-51	Monothiol glutaredoxin-S6	GO:0005737^cellular_component^cytoplasm`GO:0051537^molecular_function^2 iron, 2 sulfur cluster binding`GO:0097573^molecular_function^glutathione oxidoreductase activity`GO:0004362^molecular_function^glutathione-disulfide reductase (NADPH) activity`GO:0046872^molecular_function^metal ion binding`GO:0034599^biological_process^cellular response to oxidative stress
contig_2488	GSH1_TOBAC	702-1601+	0	Glutamate--cysteine ligase, chloroplastic	GO:0009507^cellular_component^chloroplast`GO:0005524^molecular_function^ATP binding`GO:0004357^molecular_function^glutamate-cysteine ligase activity`GO:0006750^biological_process^glutathione biosynthetic process
contig_1783	GSTUH_ARATH	1-705+	6.28e-105	Glutathione S-transferase U17	GO:0009507^cellular_component^chloroplast`GO:0005737^cellular_component^cytoplasm`GO:0005829^cellular_component^cytosol`GO:0004364^molecular_function^glutathione transferase activity`GO:0009704^biological_process^de-etiolation`GO:0006749^biological_process^glutathione metabolic process`GO:0048527^biological_process^lateral root development`GO:0080148^biological_process^negative regulation of resp…
contig_327	GSTUI_ARATH	1-732+	9.52e-91	Glutathione S-transferase U18	GO:0005737^cellular_component^cytoplasm`GO:0005829^cellular_component^cytosol`GO:0004364^molecular_function^glutathione transferase activity`GO:0006749^biological_process^glutathione metabolic process`GO:0009407^biological_process^toxin catabolic process
contig_3350	GSTUK_ARATH	1-684+	6.58e-72	Glutathione S-transferase U20 {ECO:0000303|PubMed:12090627}	GO:0048046^cellular_component^apoplast`GO:0009507^cellular_component^chloroplast`GO:0005737^cellular_component^cytoplasm`GO:0005829^cellular_component^cytosol`GO:0005739^cellular_component^mitochondrion`GO:0005634^cellular_component^nucleus`GO:0019899^molecular_function^enzyme binding`GO:0043295^molecular_function^glutathione binding`GO:0004364^molecular_function^glutathione transferase activity`…
contig_1407	GSTUM_ARATH	1-387+	4.21e-52	Glutathione S-transferase U22	GO:0005737^cellular_component^cytoplasm`GO:0005829^cellular_component^cytosol`GO:0004364^molecular_function^glutathione transferase activity`GO:0006749^biological_process^glutathione metabolic process`GO:0009407^biological_process^toxin catabolic process
contig_2369	GT14A_ARATH	715-1302+, 1-405+	3.21e-116,1.29e-23	Beta-glucuronosyltransferase GlcAT14A {ECO:0000305}	GO:0005794^cellular_component^Golgi apparatus`GO:0000139^cellular_component^Golgi membrane`GO:0016021^cellular_component^integral component of membrane`GO:0015020^molecular_function^glucuronosyltransferase activity`GO:0009826^biological_process^unidimensional cell growth
contig_3668	GT14A_ARATH	288-1298+	6.28e-155	Beta-glucuronosyltransferase GlcAT14A {ECO:0000305}	GO:0005794^cellular_component^Golgi apparatus`GO:0000139^cellular_component^Golgi membrane`GO:0016021^cellular_component^integral component of membrane`GO:0015020^molecular_function^glucuronosyltransferase activity`GO:0009826^biological_process^unidimensional cell growth
contig_1115	GT18_ARATH	338-1483+	0	Xyloglucan galactosyltransferase XLT2 {ECO:0000305}	GO:0005794^cellular_component^Golgi apparatus`GO:0000139^cellular_component^Golgi membrane`GO:0016021^cellular_component^integral component of membrane`GO:0008378^molecular_function^galactosyltransferase activity`GO:0006486^biological_process^protein glycosylation`GO:0009969^biological_process^xyloglucan biosynthetic process
contig_3009	GTE4_ARATH	1-2199+	4.72e-120	Transcription factor GTE4	GO:0005634^cellular_component^nucleus`GO:0009294^biological_process^DNA mediated transformation`GO:0045931^biological_process^positive regulation of mitotic cell cycle`GO:0048364^biological_process^root development
contig_3679	GUN8_ARATH	1-1131+	0	Endoglucanase 8	GO:0009507^cellular_component^chloroplast`GO:0005576^cellular_component^extracellular region`GO:0008810^molecular_function^cellulase activity`GO:0042547^biological_process^cell wall modification involved in multidimensional cell growth`GO:0030245^biological_process^cellulose catabolic process
contig_3477	H2A1_ARATH	1-444+	2.7e-19	Probable histone H2A.1	GO:0005618^cellular_component^cell wall`GO:0005730^cellular_component^nucleolus`GO:0000786^cellular_component^nucleosome`GO:0005634^cellular_component^nucleus`GO:0003677^molecular_function^DNA binding`GO:0046982^molecular_function^protein heterodimerization activity
contig_1943	H2AX_CICAR	1-423+	3.33e-77	Histone H2AX	GO:0000786^cellular_component^nucleosome`GO:0005634^cellular_component^nucleus`GO:0003677^molecular_function^DNA binding`GO:0046982^molecular_function^protein heterodimerization activity
contig_1908	H2B_CAPAN	1-459+	9.07e-70	Histone H2B	GO:0000786^cellular_component^nucleosome`GO:0005634^cellular_component^nucleus`GO:0003677^molecular_function^DNA binding`GO:0046982^molecular_function^protein heterodimerization activity
contig_4172	H2B1_MEDTR	505-951+, 1-450+	8.17e-69,2.44e-69	Probable histone H2B.1	GO:0000786^cellular_component^nucleosome`GO:0005634^cellular_component^nucleus`GO:0003677^molecular_function^DNA binding`GO:0046982^molecular_function^protein heterodimerization activity
contig_2300	HACL_ARATH	1-2421+	0	2-hydroxyacyl-CoA lyase	GO:0005829^cellular_component^cytosol`GO:0005777^cellular_component^peroxisome`GO:0009536^cellular_component^plastid`GO:0016831^molecular_function^carboxy-lyase activity`GO:0000287^molecular_function^magnesium ion binding`GO:0030976^molecular_function^thiamine pyrophosphate binding`GO:0001561^biological_process^fatty acid alpha-oxidation
contig_2920	HAK17_ORYSJ	248-2206+	0	Probable potassium transporter 17	GO:0016021^cellular_component^integral component of membrane`GO:0016020^cellular_component^membrane`GO:0015079^molecular_function^potassium ion transmembrane transporter activity`GO:0006813^biological_process^potassium ion transport
contig_761	HAK23_ORYSJ	1-2556+	0	Potassium transporter 23	GO:0016021^cellular_component^integral component of membrane`GO:0016020^cellular_component^membrane`GO:0015079^molecular_function^potassium ion transmembrane transporter activity`GO:0006813^biological_process^potassium ion transport
contig_512	HAL3_ORYSJ	224-634+	2.3e-62	Phosphopantothenoylcysteine decarboxylase	GO:0071513^cellular_component^phosphopantothenoylcysteine decarboxylase complex`GO:0010181^molecular_function^FMN binding`GO:0004633^molecular_function^phosphopantothenoylcysteine decarboxylase activity`GO:0015937^biological_process^coenzyme A biosynthetic process`GO:0070207^biological_process^protein homotrimerization`GO:0001558^biological_process^regulation of cell growth`GO:0009651^biological_…
contig_415	HAT1_ARATH	1-891+	2.43e-106	Homeobox-leucine zipper protein HAT1	GO:0005634^cellular_component^nucleus`GO:0003700^molecular_function^DNA-binding transcription factor activity`GO:0000981^molecular_function^DNA-binding transcription factor activity, RNA polymerase II-specific`GO:0043621^molecular_function^protein self-association`GO:0000976^molecular_function^transcription cis-regulatory region binding`GO:0003006^biological_process^developmental process involved…
contig_2944	HAT5_ARATH	1-600+	3.02e-43	Homeobox-leucine zipper protein HAT5	GO:0005634^cellular_component^nucleus`GO:0003700^molecular_function^DNA-binding transcription factor activity`GO:0000981^molecular_function^DNA-binding transcription factor activity, RNA polymerase II-specific`GO:0042803^molecular_function^protein homodimerization activity`GO:0043565^molecular_function^sequence-specific DNA binding`GO:0009965^biological_process^leaf morphogenesis`GO:0017148^biolo…
contig_3514	HBL2_SOLLC	1-486+	5.52e-78	Non-symbiotic hemoglobin 2	GO:0020037^molecular_function^heme binding`GO:0046872^molecular_function^metal ion binding`GO:0019825^molecular_function^oxygen binding`GO:0006631^biological_process^fatty acid metabolic process`GO:0019432^biological_process^triglyceride biosynthetic process
contig_1177	HBPL1_ARATH	592-1092+, 1-585+	6.39e-73,1.04e-28	Heme-binding-like protein At3g10130, chloroplastic	GO:0009507^cellular_component^chloroplast`GO:0009535^cellular_component^chloroplast thylakoid membrane`GO:0010287^cellular_component^plastoglobule`GO:0020037^molecular_function^heme binding
contig_1934	HC173_ARATH	1099-1737+	9.51e-137	Protein HIGH CHLOROPHYLL FLUORESCENCE PHENOTYPE 173, chloroplastic {ECO:0000303|PubMed:17435084}	GO:0009507^cellular_component^chloroplast`GO:0009941^cellular_component^chloroplast envelope`GO:0031969^cellular_component^chloroplast membrane`GO:0009570^cellular_component^chloroplast stroma`GO:0009535^cellular_component^chloroplast thylakoid membrane`GO:0009523^cellular_component^photosystem II`GO:0042651^cellular_component^thylakoid membrane`GO:0003729^molecular_function^mRNA binding`GO:00102…
contig_1630	HCAR_ARATH	2-1369+	0	7-hydroxymethyl chlorophyll a reductase, chloroplastic	GO:0009507^cellular_component^chloroplast`GO:0005576^cellular_component^extracellular region`GO:0090415^molecular_function^7-hydroxymethyl chlorophyll a reductase activity`GO:0051536^molecular_function^iron-sulfur cluster binding`GO:0046872^molecular_function^metal ion binding`GO:0052592^molecular_function^oxidoreductase activity, acting on CH or CH2 groups, with an iron-sulfur protein as accepto…
contig_767	HD16N_ORYSJ	365-1309+, 1368-2126+	2.5e-176,7.14e-149	Casein kinase 1-like protein HD16 {ECO:0000305}	GO:0005737^cellular_component^cytoplasm`GO:0005634^cellular_component^nucleus`GO:0005524^molecular_function^ATP binding`GO:0106310^molecular_function^protein serine kinase activity`GO:0004674^molecular_function^protein serine/threonine kinase activity`GO:0006897^biological_process^endocytosis`GO:0009908^biological_process^flower development`GO:0009740^biological_process^gibberellic acid mediated …
contig_1839	HD16N_ORYSJ	1-1695+, 1496-2131+	0,4.03e-115	Casein kinase 1-like protein HD16 {ECO:0000305}	GO:0005737^cellular_component^cytoplasm`GO:0005634^cellular_component^nucleus`GO:0005524^molecular_function^ATP binding`GO:0106310^molecular_function^protein serine kinase activity`GO:0004674^molecular_function^protein serine/threonine kinase activity`GO:0006897^biological_process^endocytosis`GO:0009908^biological_process^flower development`GO:0009740^biological_process^gibberellic acid mediated …
contig_3464	HD16N_ORYSJ	1-2109+	0	Casein kinase 1-like protein HD16 {ECO:0000305}	GO:0005737^cellular_component^cytoplasm`GO:0005634^cellular_component^nucleus`GO:0005524^molecular_function^ATP binding`GO:0106310^molecular_function^protein serine kinase activity`GO:0004674^molecular_function^protein serine/threonine kinase activity`GO:0006897^biological_process^endocytosis`GO:0009908^biological_process^flower development`GO:0009740^biological_process^gibberellic acid mediated …
contig_3038	HD16N_ORYSJ	1-1803+	0	Casein kinase 1-like protein HD16 {ECO:0000305}	GO:0005737^cellular_component^cytoplasm`GO:0005634^cellular_component^nucleus`GO:0005524^molecular_function^ATP binding`GO:0106310^molecular_function^protein serine kinase activity`GO:0004674^molecular_function^protein serine/threonine kinase activity`GO:0006897^biological_process^endocytosis`GO:0009908^biological_process^flower development`GO:0009740^biological_process^gibberellic acid mediated …
contig_2016	HDA15_ARATH	1-1554+, 1564-1953+	0,2.69e-34	Histone deacetylase 15 {ECO:0000303|PubMed:12466527}	GO:0005737^cellular_component^cytoplasm`GO:0005634^cellular_component^nucleus`GO:0004407^molecular_function^histone deacetylase activity`GO:0032041^molecular_function^NAD-dependent histone deacetylase activity (H3-K14 specific)`GO:0008270^molecular_function^zinc ion binding`GO:0016575^biological_process^histone deacetylation`GO:0009789^biological_process^positive regulation of abscisic acid-activ…
contig_3579	HEAT1_ARATH	258-1394+	4.29e-136	Uncharacterized protein At3g06530	GO:0030686^cellular_component^90S preribosome`GO:0032040^cellular_component^small-subunit processome`GO:0034455^cellular_component^t-UTP complex`GO:0030515^molecular_function^snoRNA binding`GO:0000462^biological_process^maturation of SSU-rRNA from tricistronic rRNA transcript (SSU-rRNA, 5.8S rRNA, LSU-rRNA)`GO:0045943^biological_process^positive regulation of transcription by RNA polymerase I
contig_2570	HEM4_ARATH	539-904+, 1-516+	1.92e-51,3.18e-37	Uroporphyrinogen-III synthase, chloroplastic	GO:0009507^cellular_component^chloroplast`GO:0005777^cellular_component^peroxisome`GO:0004852^molecular_function^uroporphyrinogen-III synthase activity`GO:0015995^biological_process^chlorophyll biosynthetic process`GO:0006782^biological_process^protoporphyrinogen IX biosynthetic process`GO:0006780^biological_process^uroporphyrinogen III biosynthetic process
contig_1718	HEMH_ORYSI	1-903+, 1152-1637+	5.76e-119,1.33e-88	Ferrochelatase-2, chloroplastic	GO:0009507^cellular_component^chloroplast`GO:0004325^molecular_function^ferrochelatase activity`GO:0006783^biological_process^heme biosynthetic process
contig_1183	HEMH1_ORYSJ	135-1487+	0	Ferrochelatase-1, chloroplastic	GO:0009507^cellular_component^chloroplast`GO:0005739^cellular_component^mitochondrion`GO:0004325^molecular_function^ferrochelatase activity`GO:0006783^biological_process^heme biosynthetic process
contig_2074	HEN2_ARATH	1-312+, 2567-2893+, 1433-1777+, 1728-2222+, 203-1102+	6.68e-23,1.42e-52,8.6e-63,6.36e-51,1.45e-156	DExH-box ATP-dependent RNA helicase DExH10 {ECO:0000305}	GO:0005829^cellular_component^cytosol`GO:0016607^cellular_component^nuclear speck`GO:0005654^cellular_component^nucleoplasm`GO:0005634^cellular_component^nucleus`GO:0005524^molecular_function^ATP binding`GO:0140603^molecular_function^obsolete ATP hydrolysis activity`GO:0003723^molecular_function^RNA binding`GO:0003724^molecular_function^RNA helicase activity`GO:0000460^biological_process^maturati…
contig_760	HEN4_ARATH	3-1034+	1.86e-18	KH domain-containing protein HEN4 {ECO:0000305}	GO:0005737^cellular_component^cytoplasm`GO:0016607^cellular_component^nuclear speck`GO:0005634^cellular_component^nucleus`GO:0003729^molecular_function^mRNA binding`GO:0030154^biological_process^cell differentiation`GO:0048497^biological_process^maintenance of floral organ identity`GO:0006397^biological_process^mRNA processing`GO:0009911^biological_process^positive regulation of flower developmen…
contig_2363	HEXO1_ARATH	171-1643+	0	Beta-hexosaminidase 1	GO:0005829^cellular_component^cytosol`GO:0099503^cellular_component^secretory vesicle`GO:0005773^cellular_component^vacuole`GO:0004563^molecular_function^beta-N-acetylhexosaminidase activity`GO:0015929^molecular_function^hexosaminidase activity`GO:0102148^molecular_function^N-acetyl-beta-D-galactosaminidase activity`GO:0005975^biological_process^carbohydrate metabolic process
contig_2810	HEXO3_ARATH	1-1587+	0	Beta-hexosaminidase 3	GO:0005618^cellular_component^cell wall`GO:0005634^cellular_component^nucleus`GO:0005886^cellular_component^plasma membrane`GO:0004563^molecular_function^beta-N-acetylhexosaminidase activity`GO:0015929^molecular_function^hexosaminidase activity`GO:0102148^molecular_function^N-acetyl-beta-D-galactosaminidase activity`GO:0005975^biological_process^carbohydrate metabolic process
contig_2066	HF101_ARATH	1-1542+	0	Fe-S cluster assembly factor HCF101, chloroplastic	GO:0009507^cellular_component^chloroplast`GO:0009570^cellular_component^chloroplast stroma`GO:0005829^cellular_component^cytosol`GO:0051539^molecular_function^4 iron, 4 sulfur cluster binding`GO:0005524^molecular_function^ATP binding`GO:0051536^molecular_function^iron-sulfur cluster binding`GO:0046872^molecular_function^metal ion binding`GO:0016226^biological_process^iron-sulfur cluster assembly
contig_2978	HFA4B_ORYSJ	1-1101+	4.32e-87	Heat stress transcription factor A-4b	GO:0005737^cellular_component^cytoplasm`GO:0005634^cellular_component^nucleus`GO:0003700^molecular_function^DNA-binding transcription factor activity`GO:0000978^molecular_function^RNA polymerase II cis-regulatory region sequence-specific DNA binding`GO:0034605^biological_process^cellular response to heat`GO:0006357^biological_process^regulation of transcription by RNA polymerase II
contig_2282	HGD_ARATH	1061-1393+, 1-873+	4.85e-48,1.19e-146	Homogentisate 1,2-dioxygenase	GO:0005737^cellular_component^cytoplasm`GO:0005829^cellular_component^cytosol`GO:0009536^cellular_component^plastid`GO:0004411^molecular_function^homogentisate 1,2-dioxygenase activity`GO:0046872^molecular_function^metal ion binding`GO:1902000^biological_process^homogentisate catabolic process`GO:0006559^biological_process^L-phenylalanine catabolic process`GO:0006572^biological_process^tyrosine c…
contig_3762	HHP3_ARATH	402-1208+	6.17e-71	Heptahelical transmembrane protein 3	GO:0016021^cellular_component^integral component of membrane`GO:0038023^molecular_function^signaling receptor activity`GO:0009725^biological_process^response to hormone`GO:0006979^biological_process^response to oxidative stress`GO:0009744^biological_process^response to sucrose
contig_3039	HHP4_ARATH	105-1202+	0	Heptahelical transmembrane protein 4	GO:0016021^cellular_component^integral component of membrane`GO:0038023^molecular_function^signaling receptor activity`GO:0009725^biological_process^response to hormone`GO:0009744^biological_process^response to sucrose
contig_3077	HIBC1_ARATH	222-1226+	2.77e-176	3-hydroxyisobutyryl-CoA hydrolase 1	GO:0005777^cellular_component^peroxisome`GO:0009536^cellular_component^plastid`GO:0003860^molecular_function^3-hydroxyisobutyryl-CoA hydrolase activity`GO:0009083^biological_process^branched-chain amino acid catabolic process`GO:0009409^biological_process^response to cold`GO:0006574^biological_process^valine catabolic process
contig_3158	HIBC1_ARATH	1-1188+	8.37e-152	3-hydroxyisobutyryl-CoA hydrolase 1	GO:0005777^cellular_component^peroxisome`GO:0009536^cellular_component^plastid`GO:0003860^molecular_function^3-hydroxyisobutyryl-CoA hydrolase activity`GO:0009083^biological_process^branched-chain amino acid catabolic process`GO:0009409^biological_process^response to cold`GO:0006574^biological_process^valine catabolic process
contig_2177	HIBC8_ARATH	526-1167+, 3-557+	7.59e-97,2.55e-80	3-hydroxyisobutyryl-CoA hydrolase-like protein 5	GO:0005829^cellular_component^cytosol`GO:0005576^cellular_component^extracellular region`GO:0003860^molecular_function^3-hydroxyisobutyryl-CoA hydrolase activity`GO:0080167^biological_process^response to karrikin`GO:0006574^biological_process^valine catabolic process
contig_188	HIP32_ARATH	1-495+	4.27e-47	Heavy metal-associated isoprenylated plant protein 32 {ECO:0000303|PubMed:21072340, ECO:0000303|PubMed:23368984}	GO:0005618^cellular_component^cell wall`GO:0046872^molecular_function^metal ion binding
contig_2785	HIR1_CAPAN	1-960+	0	Hypersensitive-induced reaction 1 protein {ECO:0000303|PubMed:20507517}	.
contig_3881	HIRA_ORYSJ	1-2052+	0	Protein HIRA	GO:0000417^cellular_component^HIR complex`GO:0005634^cellular_component^nucleus`GO:0006336^biological_process^DNA replication-independent chromatin assembly`GO:0006355^biological_process^regulation of transcription, DNA-templated`GO:0006351^biological_process^transcription, DNA-templated
contig_2229	HIS1A_ARATH	593-907+	5.46e-41	ATP phosphoribosyltransferase 1, chloroplastic	GO:0009507^cellular_component^chloroplast`GO:0009570^cellular_component^chloroplast stroma`GO:0003879^molecular_function^ATP phosphoribosyltransferase activity`GO:0000287^molecular_function^magnesium ion binding`GO:0000105^biological_process^histidine biosynthetic process
contig_4112	HIS5B_ARATH	1-462+	1.49e-48	Imidazoleglycerol-phosphate dehydratase 2, chloroplastic {ECO:0000303|PubMed:16547652}	GO:0009507^cellular_component^chloroplast`GO:0004424^molecular_function^imidazoleglycerol-phosphate dehydratase activity`GO:0046872^molecular_function^metal ion binding`GO:0000105^biological_process^histidine biosynthetic process
contig_3768	HIS6B_ARATH	3-1346+	0	Histidinol-phosphate aminotransferase 2, chloroplastic	GO:0009570^cellular_component^chloroplast stroma`GO:0004400^molecular_function^histidinol-phosphate transaminase activity`GO:0030170^molecular_function^pyridoxal phosphate binding`GO:0000105^biological_process^histidine biosynthetic process
contig_2983	HIS7_ARATH	397-1218+	3.39e-160	Bifunctional phosphatase IMPL2, chloroplastic	GO:0009507^cellular_component^chloroplast`GO:0004401^molecular_function^histidinol-phosphatase activity`GO:0008934^molecular_function^inositol monophosphate 1-phosphatase activity`GO:0052832^molecular_function^inositol monophosphate 3-phosphatase activity`GO:0052833^molecular_function^inositol monophosphate 4-phosphatase activity`GO:0052834^molecular_function^inositol monophosphate phosphatase ac…
contig_409	HMA6_ARATH	2436-2897+, 1-2199+, 2027-2383+	2.3e-51,0,2.68e-20	Copper-transporting ATPase PAA1, chloroplastic	GO:0009507^cellular_component^chloroplast`GO:0009941^cellular_component^chloroplast envelope`GO:0031969^cellular_component^chloroplast membrane`GO:0009570^cellular_component^chloroplast stroma`GO:0016021^cellular_component^integral component of membrane`GO:0005886^cellular_component^plasma membrane`GO:0009536^cellular_component^plastid`GO:0005524^molecular_function^ATP binding`GO:0016531^molecula…
contig_220	HMA7_ARATH	2028-2948+, 1277-2068+, 1-1395+	7.11e-149,1.97e-119,0	Copper-transporting ATPase RAN1	GO:0005768^cellular_component^endosome`GO:0005794^cellular_component^Golgi apparatus`GO:0016021^cellular_component^integral component of membrane`GO:0005802^cellular_component^trans-Golgi network`GO:0005524^molecular_function^ATP binding`GO:0005507^molecular_function^copper ion binding`GO:0043682^molecular_function^P-type divalent copper transporter activity`GO:0140581^molecular_function^P-type m…
contig_2449	HMGCL_ARATH	665-1390+, 1-687+	1.58e-119,1.83e-59	Hydroxymethylglutaryl-CoA lyase, mitochondrial	GO:0005759^cellular_component^mitochondrial matrix`GO:0005739^cellular_component^mitochondrion`GO:0004419^molecular_function^hydroxymethylglutaryl-CoA lyase activity`GO:0046872^molecular_function^metal ion binding`GO:0046951^biological_process^ketone body biosynthetic process`GO:0006552^biological_process^leucine catabolic process`GO:0006629^biological_process^lipid metabolic process
contig_3691	HMGR1_PANGI	204-1025+	9.83e-168	3-hydroxy-3-methylglutaryl coenzyme A reductase 1 {ECO:0000303|PubMed:24569845}	GO:0031969^cellular_component^chloroplast membrane`GO:0005789^cellular_component^endoplasmic reticulum membrane`GO:0016021^cellular_component^integral component of membrane`GO:0005778^cellular_component^peroxisomal membrane`GO:0004420^molecular_function^hydroxymethylglutaryl-CoA reductase (NADPH) activity`GO:0015936^biological_process^coenzyme A metabolic process`GO:0009646^biological_process^res…
[truncated: 1,523 more rows]
