# Supplementary material for: Evolution of Transcriptomes in Early-Generation Hybrids of the Apomictic Ranunculus auricomus Complex (Ranunculaceae)
Source: Int J Mol Sci. 2022 Nov 10;23(22):13881. doi: 10.3390/ijms232213881 (PMC9697309; doi:10.3390/ijms232213881)
Supplement: Supplementary file 1 [file ijms-23-13881-s001.zip › Supplemental Table S6_new_annot_rerpo_publ_withgo_Rev1.xlsx]

## Sheet: SupplTable8_new_annot_rerpo_pub
Supplemental Table S6. Putative single-copy genes involved in the reproductive process, including their functional annotation, the coordinates of the ORF in the assembled transcript and upper –most level gene ontology association with reproduction.
contig	symbol	ORF coordinates	functions	GO association
contig_52	SYVM2_ARATH	1-756+, 919-3012+	Valine--tRNA ligase, chloroplastic/mitochondrial 2 {ECO:0000305}	GO:0009793	embryo development ending in seed dormancy
contig_60	AB6I_ARATH	1-936+	ABC transporter I family member 6, chloroplastic	GO:0009793	embryo development ending in seed dormancy
contig_85	PID2_ORYSJ/PID2_ARATH	1-786+, 773-1405+	Protein kinase PINOID 2	GO:0048825	cotyledon development
contig_97	TBCD_ARATH	1-933+, 876-1640+, 1579-2949+	Tubulin-folding cofactor D	GO:0009793	embryo development ending in seed dormancy
contig_104	RBBP_ARATH	1-1695+	Protein RBL {ECO:0000303|PubMed:21423667}	GO:0010228	vegetative to reproductive phase transition of meristem
contig_105	DRP1A_ARATH	425-1987+	Phragmoplastin DRP1A {ECO:0000305}	GO:0009793	embryo development ending in seed dormancy
				GO:0048480	stigma development
contig_116	GRV2_ARATH	1-1233+, 1007-4126+, 4245-6566+, 6319-7746+,	DnaJ homolog subfamily C GRV2	GO:0009793	embryo development ending in seed dormancy
contig_123	ZAR1_ARATH	1-1041+, 983-2146+	Receptor protein kinase-like protein ZAR1 {ECO:0000303|PubMed:27014878}	GO:0010069	zygote asymmetric cytokinesis in embryo sac
contig_129	B3GTJ_ARATH	1-318+, 776-1981+	Hydroxyproline O-galactosyltransferase GALT6 {ECO:0000303|PubMed:26690932}	GO:0048354	mucilage biosynthetic process involved in seed coat development
contig_133	DET2_GOSHI	1-825+	Steroid 5-alpha-reductase DET2	GO:0090378	seed trichome elongation
				GO:0090377	seed trichome initiation
contig_140	B3GT6_ARATH	132-1214+	Beta-1,6-galactosyltransferase GALT31A {ECO:0000305}	GO:0009793	embryo development ending in seed dormancy
contig_142	TOR_ARATH/TOR_ORYSJ	1-1134[+], 1061-2437[+], 2307-4715[+], 4717-6357[+], 6687-7328[+]	Serine/threonine-protein kinase TOR	GO:0009793	embryo development ending in seed dormancy
contig_145	APC1_ARATH	1524-3197+, 1-1341+	Anaphase-promoting complex subunit 1	GO:0009793	embryo development ending in seed dormancy
				GO:0009553	embryo sac development
				GO:0048481	plant ovule development
contig_150	TRX1_ORYSJ	132-2435+	Histone-lysine N-methyltransferase TRX1 {ECO:0000305}	GO:0009908	flower development
contig_153	RAD50_ARATH	1-669+, 1352-3913+	DNA repair protein RAD50	GO:0070192	chromosome organization involved in meiotic cell cycle
contig_165	OSGP2_ARATH	385-945+, 1169-1750+	Probable tRNA N6-adenosine threonylcarbamoyltransferase, mitochondrial {ECO:0000255|HAMAP-Rule:MF_03179}	GO:0009793	embryo development ending in seed dormancy
contig_170	CSLCC_ARATH	280-924+, 1377-2228+	Probable xyloglucan glycosyltransferase 12 {ECO:0000303|PubMed:11027699}	GO:0048868	pollen tube development
contig_192	PRP16_ARATH	240-3860+	Pre-mRNA-splicing factor ATP-dependent RNA helicase DEAH7 {ECO:0000305}	GO:0009793	embryo development ending in seed dormancy
contig_194	NU98A_ARATH	1-474[+], 927-1319[+]	Nuclear pore complex protein NUP98A	GO:0048573	photoperiodism, flowering
contig_194	NU98B_ARATH	1353-1736[+]	Nuclear pore complex protein NUP98B	GO:0048573	photoperiodism, flowering
contig_202	EDM2_ARATH	17-1063+, 1107-1529+, 1814-2605+	Protein ENHANCED DOWNY MILDEW 2 {ECO:0000303|PubMed:23940361}	GO:0010228	vegetative to reproductive phase transition of meristem
contig_207	CYP40_ARATH	1-765+	Peptidyl-prolyl cis-trans isomerase CYP40	GO:0010582	floral meristem determinacy
contig_213	ADT4_ARATH	2-1033+	ADP,ATP carrier protein ER-ANT1	GO:0048316	seed development
contig_219	RDM16_ARATH	1-2295+	Protein RDM16 {ECO:0000303|PubMed:24068953}	GO:0009793	embryo development ending in seed dormancy
contig_225	MUC70_ARATH	1-2085+	Probable hexosyltransferase MUCI70 {ECO:0000305}	GO:0080001	mucilage extrusion from seed coat
contig_233	EZ1_MAIZE	1-1662+	Histone-lysine N-methyltransferase EZ1	GO:0010228	vegetative to reproductive phase transition of meristem
contig_234	FHA2_ARATH	3-1079+, 1377-1015-	FHA domain-containing protein FHA2 {ECO:0000305}	GO:0080086	stamen filament development
contig_240	SYGM2_ARATH	1-2160+	Glycine--tRNA ligase, chloroplastic/mitochondrial 2 {ECO:0000305}	GO:0009793	embryo development ending in seed dormancy
contig_249	TRO_ARATH	909-1835+	Protein TRAUCO {ECO:0000303|PubMed:20118203}	GO:0009793	embryo development ending in seed dormancy
				GO:0010228	vegetative to reproductive phase transition of meristem
contig_256	PPR64_ARATH	1444-3213+	Pentatricopeptide repeat-containing protein At1g30610, chloroplastic	GO:0009793	embryo development ending in seed dormancy
contig_258	NIK3_ARATH	1-348+, 377-1102+	Protein NSP-INTERACTING KINASE 3	GO:0048653	anther development
contig_261	MBD9_ARATH	1-450+, 377-1378+	Methyl-CpG-binding domain-containing protein 9	GO:0048573	photoperiodism, flowering
contig_265	KNL2_ARATH	382-1047+	Kinetochore-associated protein KNL-2 homolog {ECO:0000305}	GO:0051321	meiotic cell cycle
contig_291	BBE15_ARATH	1-342+	Berberine bridge enzyme-like 15 {ECO:0000303|PubMed:26037923}	GO:0009793	embryo development ending in seed dormancy
				GO:0010197	polar nucleus fusion
contig_295	IDD8_ARATH	2-424+	Zinc finger protein NUTCRACKER {ECO:0000303|PubMed:25829440}	GO:0048573	photoperiodism, flowering
contig_303	ASIL2_ARATH	1-1002+	Trihelix transcription factor ASIL2 {ECO:0000305}	GO:0009793	embryo development ending in seed dormancy
				GO:0010431	seed maturation
contig_316	ARFH_ARATH	1-405+	Auxin response factor 8	GO:0009908	flower development
contig_321	TCP15_ARATH	1-801+	Transcription factor TCP15 {ECO:0000305}	GO:0048467	gynoecium development
				GO:0010229	inflorescence development
				GO:0080086	stamen filament development
contig_324	SD31_ARATH	896-2485+	G-type lectin S-receptor-like serine/threonine-protein kinase SD3-1	GO:0048544	recognition of pollen
contig_329	NAC98_ARATH	128-1159+	Protein CUP-SHAPED COTYLEDON 2	GO:0010072	primary shoot apical meristem specification
contig_331	UBP16_ARATH	974-3145+	Ubiquitin carboxyl-terminal hydrolase 16	GO:0009908	flower development
contig_377	RDR6_ARATH	1-1512+	RNA-dependent RNA polymerase 6	GO:0048467	gynoecium development
				GO:0048544	recognition of pollen
contig_387	SSC14_ARATH	145-489+, 584-3367+, 3282-4370+	Sister chromatid cohesion 1 protein 4	GO:0007130	synaptonemal complex assembly
contig_393	ZAR1_ARATH	1057-2085+	Receptor protein kinase-like protein ZAR1 {ECO:0000303|PubMed:27014878}	GO:0010069	zygote asymmetric cytokinesis in embryo sac
contig_407	HUA2_ARATH	2159-3160+	ENHANCER OF AG-4 protein 2	GO:0048497	maintenance of floral organ identity
contig_407	HUAL2_ARATH	1-2316+	Protein HUA2-LIKE 2	GO:0009908	flower development
contig_407	HUAL3_ARATH	3298-4221+	Protein HUA2-LIKE 3	GO:0009908	flower development
contig_415	HAT1_ARATH	1-891+	Homeobox-leucine zipper protein HAT1	GO:0003006	developmental process involved in reproduction
				GO:0010582	floral meristem determinacy
				GO:0080127	fruit septum development
				GO:0048467	gynoecium development
contig_431	ACOX4_ARATH	146-1444+	Acyl-coenzyme A oxidase 4, peroxisomal {ECO:0000305}	GO:0009793	embryo development ending in seed dormancy
contig_433	EA6_ARATH	1-648+, 593-1525+	Probable glucan endo-1,3-beta-glucosidase A6	GO:0009793	embryo development ending in seed dormancy
contig_448	TCP14_ARATH	1-1077+	Transcription factor TCP14 {ECO:0000305}	GO:0010229	inflorescence development
contig_468	AMPD_ARATH	1-2589+	AMP deaminase {ECO:0000303|PubMed:15918887}	GO:0009793	embryo development ending in seed dormancy
contig_489	COI1_ARATH	901-1839+	Coronatine-insensitive protein 1	GO:0009901	anther dehiscence
				GO:0048443	stamen development
contig_494	RLT1_ARATH	3-449+	Homeobox-DDT domain protein RLT1 {ECO:0000305}	GO:0009908	flower development
				GO:0010228	vegetative to reproductive phase transition of meristem
contig_500	ANT_ARATH	1-633+, 696-1769+	AP2-like ethylene-responsive transcription factor ANT	GO:0009908	flower development
contig_517	U2AFB_ARATH	1-924+	Splicing factor U2af small subunit B	GO:0048573	photoperiodism, flowering
contig_520	MTA70_ORYSJ	147-719+	Probable N6-adenosine-methyltransferase MT-A70-like	GO:0009793	embryo development ending in seed dormancy
contig_524	GPAT6_ARATH	1-2841+	Glycerol-3-phosphate 2-O-acyltransferase 6	GO:0009908	flower development
contig_525	SYNO_ARATH	3-1682+	Asparagine--tRNA ligase, chloroplastic/mitochondrial {ECO:0000305}	GO:0048481	plant ovule development
contig_527	COR27_ARATH	1-849+	Cold-regulated protein 27 {ECO:0000303|PubMed:19566593}	GO:0010228	vegetative to reproductive phase transition of meristem
contig_530	GACP2_ARATH	291-1067+, 1018-2016+	Gamma-tubulin complex component 2	GO:0048229	gametophyte development
				GO:0051321	meiotic cell cycle
contig_549	6PGD2_ARATH	1-324+, 830-1279+	6-phosphogluconate dehydrogenase, decarboxylating 2 {ECO:0000305}	GO:0080173	male-female gamete recognition during double fertilization forming a zygote and endosperm
contig_555	LPAT1_ARATH	1-927+	1-acyl-sn-glycerol-3-phosphate acyltransferase LPAT1, chloroplastic {ECO:0000305}	GO:0009793	embryo development ending in seed dormancy
contig_557	APC4_ARATH	87-734+	Anaphase-promoting complex subunit 4	GO:0009793	embryo development ending in seed dormancy
				GO:0048481	plant ovule development
contig_574	AB7I_ARATH	783-1253+	Protein ABCI7, chloroplastic	GO:0009793	embryo development ending in seed dormancy
contig_580	SYTM2_ARATH	392-754+, 798-1622+, 1492-2094+	Threonine--tRNA ligase, chloroplastic/mitochondrial 2 {ECO:0000305}	GO:0009793	embryo development ending in seed dormancy
contig_582	RLT2_ARATH	1-351+, 305-2440+, 3491-4351+	Homeobox-DDT domain protein RLT2 {ECO:0000305}	GO:0009908	flower development
				GO:0010228	vegetative to reproductive phase transition of meristem
contig_583	SC15B_ARATH	1-1032+	Exocyst complex component SEC15B {ECO:0000303|PubMed:19895414}	GO:0060321	acceptance of pollen
				GO:0009846	pollen germination
				GO:0009860	pollen tube growth
contig_591	PP273_ARATH	400-1623+	Pentatricopeptide repeat-containing protein At3g49240, mitochondrial	GO:0009793	embryo development ending in seed dormancy
				GO:0009960	endosperm development
contig_627	ORC1B_ARATH	746-1117+	Origin of replication complex subunit 1B {ECO:0000303|PubMed:16179646}	GO:0009567	double fertilization forming a zygote and endosperm
contig_631	PIGA_ARATH	1-1290+	Phosphatidylinositol N-acetylglucosaminyltransferase subunit A	GO:0009846	pollen germination
				GO:0009860	pollen tube growth
contig_642	CNDH2_ARATH	1-408+, 377-1828+	Condensin-2 complex subunit H2	GO:0010032	meiotic chromosome condensation
contig_656	NOB1_ARATH	3-644+, 659-1183+	RNA-binding NOB1-like protein {ECO:0000303|PubMed:23382868}	GO:0009553	embryo sac development
				GO:0009555	pollen development
contig_680	CDI_ARATH	1-900+	Protein CDI {ECO:0000305}	GO:0009846	pollen germination
				GO:0009860	pollen tube growth
contig_686	DYAD_ARATH	1-2439+	Protein DYAD	GO:0007066	female meiosis sister chromatid cohesion
				GO:0007065	male meiosis sister chromatid cohesion
				GO:0007131	reciprocal meiotic recombination
contig_696	KIN10_ARATH	1-1161+	SNF1-related protein kinase catalytic subunit alpha KIN10 {ECO:0000305}	GO:0003006	developmental process involved in reproduction
				GO:0010228	vegetative to reproductive phase transition of meristem
contig_708	ENDO1_ARATH	1-948+	Endonuclease 1 {ECO:0000303|PubMed:17651368}	GO:0080187	floral organ senescence
contig_717	MED18_ARATH	1-651+	Mediator of RNA polymerase II transcription subunit 18 {ECO:0000303|PubMed:17560376}	GO:0048440	carpel development
				GO:0048441	petal development
				GO:0048442	sepal development
				GO:0048833	specification of floral organ number
				GO:0048443	stamen development
contig_720	LEUD3_ARATH	1-759+	3-isopropylmalate dehydratase small subunit 1 {ECO:0000305}	GO:0048229	gametophyte development
contig_732	SHW1_ARATH	81-662+	Protein SHORT HYPOCOTYL IN WHITE LIGHT 1 {ECO:0000303|PubMed:18375596}	GO:0009908	flower development
contig_737	NAC40_ARATH	1-1071+	NAC domain-containing protein 40 {ECO:0000303|PubMed:15029955}	GO:0009908	flower development
				GO:0048573	photoperiodism, flowering
contig_756	RH56_ORYSJ	281-808+	DEAD-box ATP-dependent RNA helicase 56	GO:0048653	anther development
				GO:0009555	pollen development
contig_760	HEN4_ARATH	3-1034+	KH domain-containing protein HEN4 {ECO:0000305}	GO:0048497	maintenance of floral organ identity
contig_764	STY13_ARATH	1-1053+	Serine/threonine-protein kinase STY13 {ECO:0000305}	GO:0010344	seed oilbody biogenesis
contig_767	HD16N_ORYSJ	365-1309+, 1368-2126+	Casein kinase 1-like protein HD16 {ECO:0000305}	GO:0009908	flower development
contig_771	DEAH6_ARATH	309-650+	Probable pre-mRNA-splicing factor ATP-dependent RNA helicase DEAH6 {ECO:0000305}	GO:0009793	embryo development ending in seed dormancy
contig_773	ROGF1_ARATH	195-719+, 661-1671+	Rop guanine nucleotide exchange factor 1	GO:0009860	pollen tube growth
contig_803	ALY3_ARATH	124-3528+	Protein ALWAYS EARLY 3	GO:0000003	reproduction
contig_808	APC4_ARATH	198-1469+	Anaphase-promoting complex subunit 4	GO:0009793	embryo development ending in seed dormancy
				GO:0048481	plant ovule development
contig_820	STY13_ARATH	445-1083+	Serine/threonine-protein kinase STY13 {ECO:0000305}	GO:0010344	seed oilbody biogenesis
contig_821	BUB1_ARATH	1-558+, 473-1615+	Mitotic checkpoint serine/threonine-protein kinase BUB1	GO:0051754	meiotic sister chromatid cohesion, centromeric
contig_824	C3H37_ARATH	1-1338+, 1247-1708+	Zinc finger CCCH domain-containing protein 37	GO:0009908	flower development
contig_843	SYMM_ARATH	2-1888+	Methionine--tRNA ligase, chloroplastic/mitochondrial {ECO:0000305}	GO:0048481	plant ovule development
contig_849	GP1_SOLLC	684-1208+	Polygalacturonase-1 non-catalytic subunit beta	GO:0009835	fruit ripening
contig_861	GACP4_ARATH	1-1629+	Gamma-tubulin complex component 4	GO:0051321	meiotic cell cycle
contig_876	MADS2_VITVI	1-735+	Agamous-like MADS-box protein MADS2 {ECO:0000305}	GO:0009908	flower development
contig_887	CATIN_ARATH	283-1986+	Cactin	GO:0009793	embryo development ending in seed dormancy
contig_901	SYRM_ARATH	1-681+, 881-1792+	Arginine--tRNA ligase, chloroplastic/mitochondrial {ECO:0000305}	GO:0009793	embryo development ending in seed dormancy
contig_906	ACOX4_ARATH	168-968+, 1163-1489+,	Acyl-coenzyme A oxidase 4, peroxisomal {ECO:0000305}	GO:0009793	embryo development ending in seed dormancy
contig_933	RFC1_ARATH	1-624+	Replication factor C subunit 1	GO:0051321	meiotic cell cycle
				GO:0000003	reproduction
				GO:0000712	resolution of meiotic recombination intermediates
contig_935	SEUSS_ARATH	608-919+, 819-2696+	Transcriptional corepressor SEUSS	GO:0009793	embryo development ending in seed dormancy
				GO:0048467	gynoecium development
				GO:0048481	plant ovule development
contig_938	GNOM_ARATH	1-885+, 722-1375+, 1179-4112+,	ARF guanine-nucleotide exchange factor GNOM	GO:0009793	embryo development ending in seed dormancy
				GO:0009942	longitudinal axis specification
contig_941	CTBP_ARATH	3-434+, 650-1942+	C-terminal binding protein AN {ECO:0000303|PubMed:11889033}	GO:0048444	floral organ morphogenesis
				GO:0048530	fruit morphogenesis
contig_944	ERL1_ARATH	1-672+	LRR receptor-like serine/threonine-protein kinase ERL1 {ECO:0000303|PubMed:14985254}	GO:0009553	embryo sac development
				GO:0048481	plant ovule development
contig_960	RGSL1_ARATH	1-1590+	E3 ubiquitin-protein ligase RSL1 {ECO:0000303|PubMed:24388521}	GO:0140547	acquisition of seed longevity
				GO:0010431	seed maturation
contig_970	LWD1_ARATH	1-1128+	WD repeat-containing protein LWD1	GO:0048573	photoperiodism, flowering
contig_974	TRX1_ORYSJ	1268-4828+	Histone-lysine N-methyltransferase TRX1 {ECO:0000305}	GO:0009908	flower development
contig_1029	CLP1_ARATH	62-1354+	Protein CLP1 homolog {ECO:0000255|HAMAP-Rule:MF_03035}	GO:0009908	flower development
				GO:0010228	vegetative to reproductive phase transition of meristem
contig_1038	FLXL1_ARATH	681-1043+	Protein FLX-like 1	GO:0009908	flower development
contig_1051	LET6_SOLLC	479-925+	Homeobox protein knotted-1-like LET6	GO:0048440	carpel development
				GO:0010582	floral meristem determinacy
contig_1084	RNJ_ARATH	2-2629+	Ribonuclease J {ECO:0000303|PubMed:22033332}	GO:0009793	embryo development ending in seed dormancy
				GO:0009942	longitudinal axis specification
contig_1092	SSY1_ARATH/SSY1_SOLTU	781-1491[+], 1570-2208[+]	Soluble starch synthase 1, chloroplastic/amyloplastic	GO:0009960	endosperm development
contig_1093	APY6_ARATH	1-489+, 808-1455+	Probable apyrase 6	GO:0009901	anther dehiscence
contig_1098	ERECT_ARATH	509-3346+	LRR receptor-like serine/threonine-protein kinase ERECTA {ECO:0000303|PubMed:8624444}	GO:0048281	inflorescence morphogenesis
contig_1111	COX11_ARATH	473-790+	Cytochrome c oxidase assembly protein COX11, mitochondrial	GO:0009846	pollen germination
contig_1127	THA8_ARATH	1-978+	Protein THYLAKOID ASSEMBLY 8, chloroplastic {ECO:0000303|PubMed:22495966}	GO:0009793	embryo development ending in seed dormancy
contig_1131	RDO2_ARATH	1-525+, 581-883+, 804-1112+	Transcription elongation factor TFIIS {ECO:0000305}	GO:0010162	seed dormancy process
contig_1154	ASIL2_ARATH	1-498+	Trihelix transcription factor ASIL2 {ECO:0000305}	GO:0009793	embryo development ending in seed dormancy
				GO:0010431	seed maturation
contig_1155	LPPG_ARATH	80-421+	Lipid phosphate phosphatase gamma	GO:0048868	pollen tube development
contig_1161	NAA10_ARATH	1-444+	N-terminal acetyltransferase A complex catalytic subunit NAA10 {ECO:0000303|PubMed:25966763}	GO:0009793	embryo development ending in seed dormancy
contig_1166	ETR1_ARATH	869-1369+	Ethylene receptor 1 {ECO:0000303|PubMed:8211181}	GO:0010162	seed dormancy process
contig_1201	MIRO1_ARATH	1-471+	Mitochondrial Rho GTPase 1 {ECO:0000305}	GO:0009793	embryo development ending in seed dormancy
				GO:0009860	pollen tube growth
contig_1211	DET2_GOSHI	222-938+	Steroid 5-alpha-reductase DET2	GO:0090378	seed trichome elongation
				GO:0090377	seed trichome initiation
contig_1216	SMC4_ARATH	229-966+, 1044-1676+, 1971-2357+, 2299-3768+	Structural maintenance of chromosomes protein 4	GO:0009793	embryo development ending in seed dormancy
				GO:0051321	meiotic cell cycle
contig_1219	RM21_ARATH	384-896+	50S ribosomal protein L21, mitochondrial {ECO:0000303|PubMed:11675010}	GO:0009567	double fertilization forming a zygote and endosperm
				GO:0009553	embryo sac development
				GO:0000741	karyogamy
				GO:0010197	polar nucleus fusion
				GO:0009555	pollen development
contig_1234	MND1_ARATH	1-774+	Meiotic nuclear division protein 1 homolog	GO:0009553	embryo sac development
				GO:0009555	pollen development
				GO:0007131	reciprocal meiotic recombination
contig_1241	SEC8_ARATH	509-1645+, 1989-3218+	Exocyst complex component SEC8	GO:0060321	acceptance of pollen
				GO:0048354	mucilage biosynthetic process involved in seed coat development
contig_1253	U80A2_ARATH	1050-1988+	Sterol 3-beta-glucosyltransferase UGT80A2	GO:0048316	seed development
contig_1257	GIGAN_ARATH	29-3496+	Protein GIGANTEA	GO:0009908	flower development
contig_1278	VP52A_ARATH	1-2136+	Vacuolar protein sorting-associated protein 52 A	GO:0009860	pollen tube growth
				GO:0019953	sexual reproduction
contig_1310	S130B_ARATH	1-321+, 464-3715+	Spliceosome-associated protein 130 B {ECO:0000303|PubMed:21680607}	GO:0048481	plant ovule development
				GO:0009555	pollen development
				GO:0009846	pollen germination
contig_1320	FTSHC_ARATH	539-3013+	ATP-dependent zinc metalloprotease FTSH 12, chloroplastic	GO:0009793	embryo development ending in seed dormancy
contig_1339	AHP1_ARATH	1-972+	Histidine-containing phosphotransfer protein 1	GO:0009553	embryo sac development
contig_1352	AB25B_ARATH	1-699+, 777-1733+	ABC transporter B family member 25, mitochondrial	GO:0009555	pollen development
contig_1369	TPL_ARATH	1-1632+, 2092-2739+	Protein TOPLESS	GO:0010072	primary shoot apical meristem specification
contig_1393	CSI1_ARATH	140-2854+, 2769-3935+, 3718-4743+, 5090-5674+	Protein CELLULOSE SYNTHASE INTERACTIVE 1 {ECO:0000303|PubMed:20616083}	GO:0009901	anther dehiscence
				GO:0048467	gynoecium development
				GO:0048868	pollen tube development
contig_1404	INVE_ARATH	1217-1951+	Alkaline/neutral invertase E, chloroplastic {ECO:0000305}	GO:0048825	cotyledon development
contig_1414	MUC70_ARATH	335-1774+	Probable hexosyltransferase MUCI70 {ECO:0000305}	GO:0080001	mucilage extrusion from seed coat
contig_1423	XRI1_ARATH	1-921+	Protein XRI1	GO:0007143	female meiotic nuclear division
				GO:0007140	male meiotic nuclear division
				GO:0009555	pollen development
contig_1453	SPP_ARATH	188-3415+	Stromal processing peptidase, chloroplastic {ECO:0000305}	GO:0009793	embryo development ending in seed dormancy
contig_1470	TIL_ARATH	1-750+	Temperature-induced lipocalin-1 {ECO:0000303|PubMed:18671872}	GO:0010431	seed maturation
contig_1483	ARP4_ARATH	1-990+, 887-1330+	Actin-related protein 4 {ECO:0000303|PubMed:11891255}	GO:0048574	long-day photoperiodism, flowering
				GO:0048235	pollen sperm cell differentiation
contig_1530	DHAR2_ORYSJ	2-673+	Probable glutathione S-transferase DHAR2, chloroplastic {ECO:0000305}	GO:0140547	acquisition of seed longevity
contig_1547	BAG4_ARATH	1-867+	BAG family molecular chaperone regulator 4	GO:0010228	vegetative to reproductive phase transition of meristem
contig_1548	DBR1_ARATH	1-1251+	Lariat debranching enzyme	GO:0009793	embryo development ending in seed dormancy
contig_1561	NFYC4_ORYSJ	2-499+	Nuclear transcription factor Y subunit C-4 {ECO:0000305}	GO:0009908	flower development
contig_1562	GCA2_ARATH	1-942+	Gamma carbonic anhydrase 2, mitochondrial	GO:0009901	anther dehiscence
contig_1567	UBP26_ORYSI	1-2955+	Ubiquitin carboxyl-terminal hydrolase 26	GO:0048316	seed development
contig_1589	CPP1_ARATH	598-1029+	Protein CHAPERONE-LIKE PROTEIN OF POR1, chloroplastic {ECO:0000303|PubMed:24151298}	GO:0009793	embryo development ending in seed dormancy
contig_1598	RAC5_ARATH	1-594+	Rac-like GTP-binding protein ARAC5 {ECO:0000303|PubMed:9349271}	GO:0009860	pollen tube growth
contig_1612	ZEUS1_ARATH	1-387+, 377-763+	Thymidylate kinase {ECO:0000305}	GO:0009793	embryo development ending in seed dormancy
contig_1632	FLXL2_ARATH	156-557+, 532-873+	Protein FLX-like 2	GO:0009908	flower development
contig_1640	PDF2_ARATH	1-2205+	Homeobox-leucine zipper protein PROTODERMAL FACTOR 2 {ECO:0000303|PubMed:12505995}	GO:0048825	cotyledon development
				GO:0048497	maintenance of floral organ identity
contig_1647	ICMTB_ARATH	1-726+	Protein-S-isoprenylcysteine O-methyltransferase B	GO:0009908	flower development
				GO:0009793	embryo development ending in seed dormancy
contig_1671	YAB1_ARATH	1-660+	Axial regulator YABBY 1	GO:0010154	fruit development
				GO:0010450	inflorescence meristem growth
				GO:0010093	specification of floral organ identity
contig_1693	SPH24_ARATH	1-480+	S-protein homolog 24 {ECO:0000303|PubMed:10344198}	GO:0060320	rejection of self pollen
contig_1698	BT1_ARATH	1-606+	BTB/POZ and TAZ domain-containing protein 1	GO:0009553	embryo sac development
				GO:0009555	pollen development
contig_1713	PER17_ARATH	1-996+	Peroxidase 17	GO:0010228	vegetative to reproductive phase transition of meristem
contig_1735	CAND1_ARATH	1-306+, 323-1813+, 1839-2567+, 2989-3672+	Cullin-associated NEDD8-dissociated protein 1	GO:0010228	vegetative to reproductive phase transition of meristem
contig_1745	KDSB_ARATH	1-420+, 392-988+	3-deoxy-manno-octulosonate cytidylyltransferase, mitochondrial {ECO:0000303|PubMed:21893514}	GO:0009555	pollen development
				GO:0009860	pollen tube growth
contig_1752	AB19B_ARATH	1-366+, 318-1445+, 1381-1701+, 1577-2125+, 2061-3755+,	ABC transporter B family member 19	GO:0048443	stamen development
contig_1753	CENPC_ARATH	1082-2332+	Centromere protein C {ECO:0000303|PubMed:15329494}	GO:0051455	monopolar spindle attachment to meiosis I kinetochore
contig_1761	AB1B_ARATH	183-794+, 901-2244+, 2231-3559+, 3710-4021+	ABC transporter B family member 1	GO:0048443	stamen development
contig_1762	SC24A_ARATH	461-2977+	Protein transport protein Sec24-like At3g07100	GO:0048232	male gamete generation
contig_1767	RBR_POPTR/RBR_VITVI	1-306+, 506-1600+	Retinoblastoma-related protein	GO:0009567	double fertilization forming a zygote and endosperm
				GO:0009553	embryo sac development
				GO:0007129	homologous chromosome pairing at meiosis
contig_1770	IPMKB_ARATH	1-684+	Inositol polyphosphate multikinase beta	GO:0009793	embryo development ending in seed dormancy
				GO:0009555	pollen development
				GO:0010183	pollen tube guidance
contig_1778	RCD1_ARATH	1-825+, 731-1789+	Inactive poly ADP-ribose polymerase RCD1	GO:0009793	embryo development ending in seed dormancy
contig_1795	SBT17_ARATH	191-763+, 986-2038+	Subtilisin-like protease SBT1.7 {ECO:0000303|PubMed:16193095}	GO:0080001	mucilage extrusion from seed coat
				GO:0048359	mucilage metabolic process involved in seed coat development
				GO:0010214	seed coat development
contig_1800	IF62_ARATH	1-735+	Eukaryotic translation initiation factor 6-2 {ECO:0000255|HAMAP-Rule:MF_03132}	GO:0009793	embryo development ending in seed dormancy
contig_1817	ARF5_ARATH	111-557+	ADP-ribosylation factor-like protein 2	GO:0009793	embryo development ending in seed dormancy
				GO:0009960	endosperm development
contig_1835	RNP1_ARATH	1-897+	Heterogeneous nuclear ribonucleoprotein 1	GO:0010228	vegetative to reproductive phase transition of meristem
contig_1839	HD16N_ORYSJ	1-1695+, 1496-2131+	Casein kinase 1-like protein HD16 {ECO:0000305}	GO:0009908	flower development
contig_1843	PUM24_ARATH	1-960+, 1016-2008+	Pumilio homolog 24	GO:0009793	embryo development ending in seed dormancy
contig_1887	SKIPA_ORYSJ	1-1845+	SNW/SKI-interacting protein A {ECO:0000305}	GO:0010228	vegetative to reproductive phase transition of meristem
contig_1892	NFD4_ARATH	1-1302+	Protein NUCLEAR FUSION DEFECTIVE 4 {ECO:0000303|PubMed:16698901}	GO:0000741	karyogamy
				GO:0010197	polar nucleus fusion
contig_1900	ANXD5_ARATH	337-1071+	Annexin D5	GO:0009555	pollen development
				GO:0009846	pollen germination
				GO:0009860	pollen tube growth
contig_1905	PLCD2_ARATH	1-384+, 269-1642+,	Phosphoinositide phospholipase C 2	GO:0009553	embryo sac development
				GO:0048437	floral organ development
				GO:0009556	microsporogenesis
contig_1913	SCC3_ARATH	1-1350+, 1292-3403+	Sister-chromatid cohesion protein 3 {ECO:0000303|PubMed:11276426, ECO:0000303|PubMed:16176934}	GO:0051754	meiotic sister chromatid cohesion, centromeric
				GO:0051455	monopolar spindle attachment to meiosis I kinetochore
contig_1915	AK10B_ARATH	1-756+, 713-1651+	RNA demethylase ALKBH10B {ECO:0000305}	GO:0010228	vegetative to reproductive phase transition of meristem
contig_1966	NIK3_ARATH	1-639+, 1052-1429+	Protein NSP-INTERACTING KINASE 3	GO:0048653	anther development
contig_1998	SUN1_ARATH	1-642[+]	SUN domain-containing protein 1	GO:0070197	meiotic attachment of telomere to nuclear envelope
contig_1998	SUN2_ARATH	756-1388[+]	SUN domain-containing protein 2	GO:0070197	meiotic attachment of telomere to nuclear envelope
contig_2002	BYST_ARATH	248-1384+	Bystin {ECO:0000305}	GO:0009553	embryo sac development
				GO:0009555	pollen development
contig_2010	TGA9_ARATH	1-474+, 368-775+, 768-1514+	Transcription factor TGA9 {ECO:0000303|PubMed:20805327}	GO:0048653	anther development
contig_2053	ICE1_ARATH	1-945+, 923-1621+	Transcription factor ICE1	GO:0009960	endosperm development
				GO:0010162	seed dormancy process
				GO:0048317	seed morphogenesis
contig_2062	MRS22_ARATH	1-399+	Magnesium transporter MRS2-2	GO:0009555	pollen development
contig_2074	HEN2_ARATH	1-312+, 203-1102+, 1433-1777+, 1728-2222+, 2567-2893+	DExH-box ATP-dependent RNA helicase DExH10 {ECO:0000305}	GO:0010093	specification of floral organ identity
contig_2101	SEC_ARATH	1-972+, 797-2959+	Probable UDP-N-acetylglucosamine--peptide N-acetylglucosaminyltransferase SEC {ECO:0000303|PubMed:16014901}	GO:0010228	vegetative to reproductive phase transition of meristem
contig_2109	DOT2_ARATH	1-801+, 914-2032+, 1959-2597+	SART-1 family protein DOT2 {ECO:0000305}	GO:0010588	cotyledon vascular tissue pattern formation
				GO:0009908	flower development
contig_2121	SIZ1_ARATH	1-1926+, 2223-2525+, 1799-2284+	E3 SUMO-protein ligase SIZ1 {ECO:0000303|PubMed:15894620}	GO:0009553	embryo sac development
				GO:0048481	plant ovule development
				GO:0010183	pollen tube guidance
contig_2141	FRL3_ARATH	275-1120+	FRIGIDA-like protein 3	GO:0009908	flower development
contig_2145	MB101_ARATH	1-816+	Transcription factor MYB101 {ECO:0000303|PubMed:11597504}	GO:0009555	pollen development
				GO:0048235	pollen sperm cell differentiation
contig_2146	SYIM_ARATH	177-2738+, 2740-3159+	Isoleucine--tRNA ligase, chloroplastic/mitochondrial {ECO:0000305}	GO:0048481	plant ovule development
contig_2148	MDHP_ARATH	1-1236+	Malate dehydrogenase, chloroplastic {ECO:0000305}	GO:0009793	embryo development ending in seed dormancy
contig_2178	GTG1_ARATH	1-771+	GPCR-type G protein 1	GO:0010228	vegetative to reproductive phase transition of meristem
contig_2179	GT7_ARATH	1166-1468+	Putative glycosyltransferase 7	GO:0010214	seed coat development
contig_2182	SPT61_ARATH	482-2452+, 2439-4874+	Transcription elongation factor SPT6 homolog {ECO:0000305}	GO:0009793	embryo development ending in seed dormancy
contig_2192	CCD31_ARATH	1-954+	Cyclin-D3-1	GO:0048316	seed development
contig_2202	OBE2_ARATH	317-1480+	Protein OBERON 2 {ECO:0000303|PubMed:18403411}	GO:0009793	embryo development ending in seed dormancy
				GO:0010071	root meristem specification
contig_2210	PSS1_ARATH	1-1302+	CDP-diacylglycerol--serine O-phosphatidyltransferase 1	GO:0009556	microsporogenesis
contig_2249	ASP36_ARATH	381-890[+]	Aspartic proteinase 36	GO:0009555	pollen development
				GO:0009846	pollen germination
				GO:0009860	pollen tube growth
				GO:0010183	pollen tube guidance
contig_2249	ASP39_ARATH	1-321[+]	Aspartic proteinase 39	GO:0009860	pollen tube growth
				GO:0010183	pollen tube guidance
contig_2264	ORP3A_ARATH	1-1368+	Oxysterol-binding protein-related protein 3A	GO:0009567	double fertilization forming a zygote and endosperm
contig_2265	MBR1_ARATH	1254-1562+	E3 ubiquitin-protein ligase MBR1	GO:0009908	flower development
				GO:0010228	vegetative to reproductive phase transition of meristem
contig_2272	MTEF4_ARATH	404-1582+	Transcription termination factor MTERF4, chloroplastic {ECO:0000305}	GO:0009793	embryo development ending in seed dormancy
contig_2275	GMK2_ARATH	197-1261+	Guanylate kinase 2	GO:0048229	gametophyte development
contig_2276	CCD32_ARATH	135-1103+	Cyclin-D3-2	GO:0048316	seed development
contig_2287	BRN1L_ARATH	1-1353+	RNA-binding protein BRN1 {ECO:0000305}	GO:0009908	flower development
contig_2296	IDD1_ARATH	582-1478+	Zinc finger protein ENHYDROUS {ECO:0000303|PubMed:21571950}	GO:0010431	seed maturation
contig_2297	URGT2_ARATH	224-1036+	UDP-rhamnose/UDP-galactose transporter 2 {ECO:0000312|EMBL:AKA88220.1}	GO:0048354	mucilage biosynthetic process involved in seed coat development
contig_2338	M2K4_ARATH	1-1008+	Mitogen-activated protein kinase kinase 4	GO:0010227	floral organ abscission
				GO:0010229	inflorescence development
				GO:0009875	pollen-pistil interaction
contig_2347	DEXHC_ARATH	1-2913+, 2777-6523+	DExH-box ATP-dependent RNA helicase DExH12 {ECO:0000305}	GO:0010228	vegetative to reproductive phase transition of meristem
contig_2362	VOZ1_ARATH	182-1642+	Transcription factor VOZ1	GO:0048574	long-day photoperiodism, flowering
contig_2365	LCB1_ARATH	1-1128+	Long chain base biosynthesis protein 1	GO:0009793	embryo development ending in seed dormancy
contig_2367	SIA1_ARATH	1-1413+	Sialyltransferase-like protein 1 {ECO:0000305}	GO:0009846	pollen germination
				GO:0009860	pollen tube growth
contig_2380	AS1_ARATH	1-738+, 710-1099+	Transcription factor AS1 {ECO:0000303|PubMed:11140682}	GO:0009908	flower development
contig_2386	PP216_ARATH	1-582+, 494-1219+	Pentatricopeptide repeat-containing protein At3g06430, chloroplastic	GO:0009793	embryo development ending in seed dormancy
				GO:0009553	embryo sac development
				GO:0009555	pollen development
				GO:0048868	pollen tube development
contig_2389	FIMB5_ARATH	1-2076+	Fimbrin-5 {ECO:0000305}	GO:0009846	pollen germination
				GO:0009860	pollen tube growth
contig_2396	PEAM1_ARATH	1-378+, 360-1490+	Phosphoethanolamine N-methyltransferase 1	GO:0009555	pollen development
				GO:0009860	pollen tube growth
				GO:0010183	pollen tube guidance
contig_2411	2A5G_ARATH	617-1483+	Serine/threonine protein phosphatase 2A 59 kDa regulatory subunit B gamma isoform	GO:0009908	flower development
contig_2429	SSDH_ARATH	1-1575+	Succinate-semialdehyde dehydrogenase, mitochondrial {ECO:0000303|PubMed:10517851}	GO:0048825	cotyledon development
contig_2452	DNJ13_ARATH	257-1411+	Chaperone protein dnaJ 13	GO:0010228	vegetative to reproductive phase transition of meristem
contig_2474	GFA2_ARATH	1-1293+	Chaperone protein dnaJ GFA2, mitochondrial {ECO:0000305}	GO:0009553	embryo sac development
				GO:0010197	polar nucleus fusion
				GO:0010198	synergid death
contig_2483	APRR1_ARATH	2-664+	Two-component response regulator-like APRR1	GO:0009908	flower development
contig_2484	ISW2_ARATH	583-1173+	ISWI chromatin-remodeling complex ATPase CHR11 {ECO:0000305}	GO:0009908	flower development
contig_2486	NFD4_ARATH	1-609+, 434-886+, 1016-1696+	Protein NUCLEAR FUSION DEFECTIVE 4 {ECO:0000303|PubMed:16698901}	GO:0000741	karyogamy
				GO:0010197	polar nucleus fusion
contig_2491	ASP36_ARATH	215-1288+	Aspartic proteinase 36 {ECO:0000303|PubMed:27872247}	GO:0009555	pollen development
				GO:0009846	pollen germination
				GO:0009860	pollen tube growth
				GO:0010183	pollen tube guidance
contig_2501	GLO15_ORYSI	20-661+, 666-1880+	Very-long-chain aldehyde decarbonylase GL1-5 {ECO:0000305}	GO:0048658	anther wall tapetum development
contig_2513	TAF6_ARATH	1-1602+	Transcription initiation factor TFIID subunit 6	GO:0009860	pollen tube growth
contig_2523	SYRM_ARATH	160-1707+	Arginine--tRNA ligase, chloroplastic/mitochondrial {ECO:0000305}	GO:0009793	embryo development ending in seed dormancy
contig_2535	ATB13_ARATH	1-519+	Homeobox-leucine zipper protein ATHB-13	GO:0048826	cotyledon morphogenesis
contig_2557	GAI_GOSHI	1-492+	DELLA protein GAI	GO:0090378	seed trichome elongation
contig_2568	ROH1_ARATH	237-878+, 865-1182+	Protein ROH1 {ECO:0000303|PubMed:20618910}	GO:0048354	mucilage biosynthetic process involved in seed coat development
				GO:0010214	seed coat development
contig_2571	FLXL3_ARATH	507-962+	Protein FLX-like 3	GO:0009908	flower development
contig_2575	CNBL1_ARATH	1-639+	Calcineurin B-like protein 1	GO:0009860	pollen tube growth
contig_2582	EXPB3_ARATH	1-783+	Expansin-B3	GO:0019953	sexual reproduction
contig_2588	CDT1A_ARATH	1-1194+, 1191-1880+	CDT1-like protein a, chloroplastic	GO:0048229	gametophyte development
contig_2594	HDG1_ARATH	1749-2471+	Homeobox-leucine zipper protein HDG1	GO:0048497	maintenance of floral organ identity
contig_2602	HMG15_ARATH	1-795+	High mobility group B protein 15	GO:0009846	pollen germination
				GO:0009860	pollen tube growth
contig_2622	GBLPA_ARATH	684-1022+	Receptor for activated C kinase 1A {ECO:0000303|PubMed:16829549}	GO:0010228	vegetative to reproductive phase transition of meristem
contig_2624	BH063_ARATH	357-1184+	Transcription factor bHLH63	GO:0009908	flower development
contig_2628	ATB13_ARATH	1-831+	Homeobox-leucine zipper protein ATHB-13	GO:0048826	cotyledon morphogenesis
contig_2630	MUC70_ARATH	1-1170+	Probable hexosyltransferase MUCI70 {ECO:0000305}	GO:0080001	mucilage extrusion from seed coat
contig_2636	CDT1A_ARATH	1-1560+	CDT1-like protein a, chloroplastic	GO:0048229	gametophyte development
contig_2640	ACCO_ACTDE	1-729+	1-aminocyclopropane-1-carboxylate oxidase	GO:0009835	fruit ripening
contig_2647	LSG12_ARATH	603-1769+	GTPase LSG1-2 {ECO:0000303|PubMed:25319368}	GO:0048825	cotyledon development
contig_2685	CD48A_ARATH	2164-2571+	Cell division control protein 48 homolog A	GO:0009846	pollen germination
				GO:0009860	pollen tube growth
contig_2694	STY13_ARATH	3-1265+	Serine/threonine-protein kinase STY13 {ECO:0000305}	GO:0010344	seed oilbody biogenesis
contig_2702	SYKM_ARATH	705-1547+	Lysine--tRNA ligase, chloroplastic/mitochondrial {ECO:0000305}	GO:0048481	plant ovule development
contig_2707	NSN1_ARATH	511-1818+	Guanine nucleotide-binding protein-like NSN1 {ECO:0000305}	GO:0048825	cotyledon development
				GO:0048444	floral organ morphogenesis
contig_2728	DHQSD_ARATH	558-1421+	Bifunctional 3-dehydroquinate dehydratase/shikimate dehydrogenase, chloroplastic	GO:0009793	embryo development ending in seed dormancy
contig_2735	CDI_ARATH	1-804+	Protein CDI {ECO:0000305}	GO:0009846	pollen germination
				GO:0009860	pollen tube growth
contig_2787	BB_ARATH	1-738+	E3 ubiquitin-protein ligase BIG BROTHER	GO:0048437	floral organ development
contig_2803	FRDA_ARATH	56-535+	Frataxin, mitochondrial	GO:0009793	embryo development ending in seed dormancy
contig_2805	VIP3_ARATH	604-963+	WD repeat-containing protein VIP3 {ECO:0000305}	GO:0009908	flower development
contig_2879	TPS1_ARATH	1-732+, 656-2788+	Alpha,alpha-trehalose-phosphate synthase UDP-forming 1	GO:0009793	embryo development ending in seed dormancy
contig_2884	FLXL2_ARATH	1-768+, 659-1294+	Protein FLX-like 2	GO:0009908	flower development
contig_2908	YAO_ARATH	1-1671+	U3 snoRNP-associated protein-like YAO {ECO:0000305}	GO:0060321	acceptance of pollen
				GO:0009793	embryo development ending in seed dormancy
				GO:0009553	embryo sac development
contig_2935	P2C03_ARATH	1-759+	Protein phosphatase 2C 3 {ECO:0000303|PubMed:19021904}	GO:0048838	release of seed from dormancy
contig_2943	CXE18_ARATH	3-800+	Probable carboxylesterase 18	GO:0009860	pollen tube growth
contig_2954	TOP2_ARATH	1-2475+, 2264-3568+	DNA topoisomerase 2	GO:0000712	resolution of meiotic recombination intermediates
contig_2966	VPS9A_ARATH	278-1072+	Vacuolar protein sorting-associated protein 9A {ECO:0000305}	GO:0009793	embryo development ending in seed dormancy
contig_3011	EIF3E_ARATH	344-712+, 684-1010+	Eukaryotic translation initiation factor 3 subunit E {ECO:0000255|HAMAP-Rule:MF_03004, ECO:0000303|PubMed:11029466}	GO:0009908	flower development
contig_3020	RRT1_ARATH	1-309+, 624-1076+, 1228-1557+	Rhamnogalacturonan I rhamnosyltransferase 1 {ECO:0000303|PubMed:30082766}	GO:0010214	seed coat development
contig_3033	ASY3_ARATH	557-2482+	Meiosis-specific protein ASY3 {ECO:0000305}	GO:0051321	meiotic cell cycle
contig_3038	HD16N_ORYSJ	1-1803+	Casein kinase 1-like protein HD16 {ECO:0000305}	GO:0009908	flower development
contig_3041	GCD1_ORYSJ	694-1089+	Protein GAMETE CELL DEFECTIVE 1, mitochondrial {ECO:0000303|PubMed:28585692}	GO:0009793	embryo development ending in seed dormancy
				GO:0009960	endosperm development
				GO:0048229	gametophyte development
				GO:0009555	pollen development
				GO:0009846	pollen germination
				GO:0048868	pollen tube development
contig_3043	ADO1_ARATH	1-741+, 1620-1997+	Adagio protein 1	GO:0009908	flower development
contig_3051	UTR3_ARATH	1-987+	UDP-galactose/UDP-glucose transporter 3 {ECO:0000303|PubMed:12042319}	GO:0009553	embryo sac development
				GO:0009555	pollen development
contig_3053	CCL11_ARATH	1-1263+	Cyclin-L1-1	GO:0051321	meiotic cell cycle
contig_3060	NFD4_ARATH	1-1770+	Protein NUCLEAR FUSION DEFECTIVE 4 {ECO:0000303|PubMed:16698901}	GO:0000741	karyogamy
				GO:0010197	polar nucleus fusion
contig_3070	FLA4_ARATH	1-333+, 570-1259+	Fasciclin-like arabinogalactan protein 4	GO:0048354	mucilage biosynthetic process involved in seed coat development
contig_3091	ANM10_ORYSJ	1-1236+	Protein arginine N-methyltransferase PRMT10	GO:0010228	vegetative to reproductive phase transition of meristem
contig_3092	SMO22_ARATH	157-906+	Methylsterol monooxygenase 2-2	GO:0009793	embryo development ending in seed dormancy
contig_3093	OEP39_ARATH	1-711+, 780-1223+	Outer envelope protein 39, chloroplastic {ECO:0000305}	GO:0009793	embryo development ending in seed dormancy
contig_3096	OST3B_ARATH	1-738+	Probable dolichyl-diphosphooligosaccharide--protein glycosyltransferase subunit 3B	GO:0010483	pollen tube reception
contig_3110	ASP36_ARATH	227-1597+	Aspartic proteinase 36 {ECO:0000303|PubMed:27872247}	GO:0009555	pollen development
				GO:0009846	pollen germination
				GO:0009860	pollen tube growth
				GO:0010183	pollen tube guidance
contig_3123	ACC1_ARATH	3420-7067+, 428-3415+	Acetyl-CoA carboxylase 1	GO:0009793	embryo development ending in seed dormancy
				GO:0010072	primary shoot apical meristem specification
contig_3143	TATC_ORYSJ	392-769+	Sec-independent protein translocase protein TATC, chloroplastic	GO:0009567	double fertilization forming a zygote and endosperm
contig_3146	RNP1_ARATH	233-1150+	Heterogeneous nuclear ribonucleoprotein 1	GO:0010228	vegetative to reproductive phase transition of meristem
contig_3153	NAC56_ARATH	500-856+	NAC transcription factor 56 {ECO:0000303|PubMed:15029955}	GO:0080060	integument development
				GO:0048317	seed morphogenesis
contig_3173	UUAT1_ARATH	189-701+	UDP-URONIC ACID TRANSPORTER 1 {ECO:0000303|PubMed:28062750}	GO:0048359	mucilage metabolic process involved in seed coat development
contig_3181	JGB_ARATH	533-898+, 606-1283+	Protein JINGUBANG {ECO:0000303|PubMed:27468890}	GO:0009846	pollen germination
contig_3193	DIV_ANTMA	1-378+, 242-916+	Transcription factor DIVARICATA	GO:0009908	flower development
contig_3217	GLGB1_PEA	604-2517+	1,4-alpha-glucan-branching enzyme 1, chloroplastic/amyloplastic	GO:0009793	embryo development ending in seed dormancy
contig_3221	CYSKP_SOLTU	3-1199+	Cysteine synthase, chloroplastic/chromoplastic	GO:0009567	double fertilization forming a zygote and endosperm
				GO:0009860	pollen tube growth
contig_3227	NLE1_ARATH	1-1434+	Notchless protein homolog {ECO:0000303|PubMed:23572950}	GO:0009553	embryo sac development
contig_3239	DCP2_ARATH	1-429+, 275-994+	mRNA-decapping enzyme subunit 2	GO:0010072	primary shoot apical meristem specification
contig_3253	COG8_ARATH	1-660+, 668-1213+	Conserved oligomeric Golgi complex subunit 8 {ECO:0000303|PubMed:27448097}	GO:0009860	pollen tube growth
contig_3256	AGC17_ARATH	1005-1430[+]	Serine/threonine-protein kinase AGC1-7	GO:0009860	pollen tube growth
contig_3256	PID2_ORYSJ	688-993[+]	Protein kinase PINOID 2	GO:0048825	cotyledon development
contig_3274	MTEF1_ARATH	1-1152+	Transcription termination factor MTEF1, chloroplastic {ECO:0000305}	GO:0009793	embryo development ending in seed dormancy
contig_3279	VIL1_ARATH	1-345+,, 847-1161+, 1487-1789+	VIN3-like protein 1	GO:0009908	flower development
				GO:0048575	short-day photoperiodism, flowering
contig_3283	COG3_ARATH	1-2178+	Conserved oligomeric Golgi complex subunit 3 {ECO:0000303|PubMed:27448097}	GO:0009860	pollen tube growth
contig_3294	AGD5_ARATH	1-1455+	ADP-ribosylation factor GTPase-activating protein AGD5 {ECO:0000303|PubMed:12644670}	GO:0010227	floral organ abscission
				GO:0060858	vesicle-mediated transport involved in floral organ abscission
contig_3310	SCE1_ARATH	1-543+	SUMO-conjugating enzyme SCE1	GO:0009793	embryo development ending in seed dormancy
contig_3311	GLO15_ORYSI	1324-1734+	Very-long-chain aldehyde decarbonylase GL1-5 {ECO:0000305}	GO:0048658	anther wall tapetum development
contig_3312	ARFC_ARATH	1-1983+	Auxin response factor 3	GO:0010582	floral meristem determinacy
contig_3354	BB_ARATH	1-657+	E3 ubiquitin-protein ligase BIG BROTHER	GO:0048437	floral organ development
contig_3367	AOC_ORYSJ	109-447+	Allene oxide cyclase, chloroplastic {ECO:0000303|Ref.1, ECO:0000303|Ref.2}	GO:0009908	flower development
				GO:0048573	photoperiodism, flowering
contig_3381	XPO1A_ARATH	1-396+, 476-1132+, 1155-3224+	Protein EXPORTIN 1A {ECO:0000303|PubMed:18791220}	GO:0009553	embryo sac development
				GO:0009555	pollen development
				GO:0009846	pollen germination
				GO:0009860	pollen tube growth
contig_3387	COG6_ARATH	1-1491+	Conserved oligomeric Golgi complex subunit 6 {ECO:0000303|PubMed:27448097}	GO:0009860	pollen tube growth
contig_3394	UBP14_ARATH	1-768+, 755-2446+	Ubiquitin carboxyl-terminal hydrolase 14	GO:0009793	embryo development ending in seed dormancy
contig_3401	TPLAT_ARATH	2-547+, 600-2021+, 2470-3555+	Protein TPLATE	GO:0009555	pollen development
contig_3402	NFYA9_ARATH	1-867+	Nuclear transcription factor Y subunit A-9	GO:0009793	embryo development ending in seed dormancy
				GO:0009555	pollen development
				GO:0048316	seed development
				GO:0010262	somatic embryogenesis
contig_3407	TPR2_ORYSJ	1-1725+, 1715-3418+	Protein TOPLESS-RELATED PROTEIN 2 {ECO:0000303|PubMed:24336200}	GO:0010229	inflorescence development
contig_3415	UBC1_ARATH	1-465+	Ubiquitin-conjugating enzyme E2 1	GO:0010228	vegetative to reproductive phase transition of meristem
contig_3435	PKP2_ARATH	454-1257+, 1265-1762+	Plastidial pyruvate kinase 2	GO:0048316	seed development
				GO:0010431	seed maturation
contig_3443	HUAL1_ARATH	1-900+	Protein HUA2-LIKE 1 {ECO:0000303|PubMed:25070081}	GO:0009908	flower development
contig_3464	HD16N_ORYSJ	1-2109+	Casein kinase 1-like protein HD16 {ECO:0000305}	GO:0009908	flower development
contig_3465	SERK1_ARATH	1059-1889+	Somatic embryogenesis receptor kinase 1 {ECO:0000303|PubMed:11706164}	GO:0009793	embryo development ending in seed dormancy
				GO:0010227	floral organ abscission
				GO:0009556	microsporogenesis
contig_3483	OEP80_ARATH	1040-1540+, 1590-2135+	Outer envelope protein 80, chloroplastic	GO:0009793	embryo development ending in seed dormancy
contig_3520	KN12B_ARATH	26-469+, 596-1777+, 1853-2434+, 2566-4020+	Kinesin-like protein KIN-12B {ECO:0000305}	GO:0007112	male meiosis cytokinesis
contig_3521	RDR6_ARATH	1-744+, 671-2626+, 3010-3672+	RNA-dependent RNA polymerase 6	GO:0048467	gynoecium development
				GO:0048544	recognition of pollen
contig_3531	RLT3_ARATH	418-741+, 1335-2699+	Homeobox-DDT domain protein RLT3 {ECO:0000305}	GO:0009908	flower development
contig_3534	NUP96_ARATH	1-333+, 626-2572+, 2569-3144+	Nuclear pore complex protein NUP96 {ECO:0000303|PubMed:21189294}	GO:0048574	long-day photoperiodism, flowering
contig_3535	MSP1_ORYSJ	1-474+, 683-1756+	Leucine-rich repeat receptor protein kinase MSP1 {ECO:0000305}	GO:0048658	anther wall tapetum development
				GO:0009554	megasporogenesis
				GO:0009556	microsporogenesis
contig_3541	NIK3_ARATH	1-711+	Protein NSP-INTERACTING KINASE 3	GO:0048653	anther development
contig_3560	SURF1_ARATH	3-314+, 442-1002+	Surfeit locus protein 1	GO:0009793	embryo development ending in seed dormancy
contig_3565	FES1_ARATH	1471-1875+	Protein FRIGIDA-ESSENTIAL 1	GO:0009908	flower development
contig_3569	MUC70_ARATH	1-393+, 272-1693+	Probable hexosyltransferase MUCI70 {ECO:0000305}	GO:0080001	mucilage extrusion from seed coat
contig_3575	BECN1_ARATH	387-1565+	Beclin-1-like protein {ECO:0000305}	GO:0009846	pollen germination
contig_3601	PPR29_ARATH	1-378+, 574-1953+	Pentatricopeptide repeat-containing protein At1g10270	GO:0009793	embryo development ending in seed dormancy
contig_3616	TUN_ARATH	1-678+, 930-1319+	UDP-glycosyltransferase TURAN {ECO:0000303|PubMed:25919390}	GO:0048868	pollen tube development
				GO:0010483	pollen tube reception
contig_3627	ARFC_ARATH	439-1581+	Auxin response factor 3	GO:0010582	floral meristem determinacy
contig_3649	APY1_ARATH	1129-1782+	Apyrase 1	GO:0009846	pollen germination
contig_3654	CARLK_ARATH	157-519+, 632-2032+	Calmodulin-binding receptor kinase CaMRLK {ECO:0000305}	GO:0009793	embryo development ending in seed dormancy
contig_3655	APRF1_ARATH	1-1017+	Protein ANTHESIS POMOTING FACTOR 1 {ECO:0000303|PubMed:27968983}	GO:0009908	flower development
contig_3659	BZP29_ARATH	1-570+, 717-1706+	bZIP transcription factor 29 {ECO:0000303|PubMed:11906833}	GO:0090567	reproductive shoot system development
contig_3664	ATM_ARATH	2301-3167+	Serine/threonine-protein kinase ATM {ECO:0000303|PubMed:10734187}	GO:0051321	meiotic cell cycle
contig_3673	FPA_ARATH	1-561+	Flowering time control protein FPA	GO:0009553	embryo sac development
				GO:0009908	flower development
				GO:0010228	vegetative to reproductive phase transition of meristem
contig_3681	GFA2_ARATH	406-849+, 719-1285+	Chaperone protein dnaJ GFA2, mitochondrial {ECO:0000305}	GO:0009553	embryo sac development
				GO:0010197	polar nucleus fusion
				GO:0010198	synergid death
contig_3697	ARID1_ARATH	1-627+	AT-rich interactive domain-containing protein 1	GO:0048235	pollen sperm cell differentiation
contig_3707	SGO2_ARATH	1-1143+	SHUGOSHIN 2 {ECO:0000303|PubMed:23884434}	GO:0034090	maintenance of meiotic sister chromatid cohesion
contig_3741	JASON_ARATH	467-1387+	Protein JASON {ECO:0000305}	GO:0007142	male meiosis II
				GO:0009556	microsporogenesis
contig_3745	EMS1_ARATH	1-552+	Leucine-rich repeat receptor protein kinase EMS1 {ECO:0000305}	GO:0010234	anther wall tapetum cell fate specification
				GO:0009556	microsporogenesis
contig_3776	NDX_ARATH	238-2415+	Nodulin homeobox {ECO:0000303|PubMed:23641115}	GO:0009908	flower development
contig_3807	MGP4_ARATH	335-1018+	UDP-D-xylose:L-fucose alpha-1,3-D-xylosyltransferase MGP4 {ECO:0000305}	GO:0048868	pollen tube development
contig_3826	NOC4_ARATH	1-384+, 335-760+, 762-1784+	Protein NUCLEOLAR COMPLEX ASSOCIATED 4 {ECO:0000303|PubMed:23382868}	GO:0009793	embryo development ending in seed dormancy
contig_3850	ASHH2_ARATH	1-4578+	Histone-lysine N-methyltransferase ASHH2	GO:0048653	anther development
				GO:0009553	embryo sac development
				GO:0048481	plant ovule development
				GO:0009555	pollen development
contig_3857	JM706_ORYSJ	1-2334+	Lysine-specific demethylase JMJ706	GO:0048439	flower morphogenesis
contig_3866	GCR1_ARATH	216-986+	G-protein coupled receptor 1	GO:0009908	flower development
				GO:0010231	maintenance of seed dormancy
contig_3874	MCM7_ARATH/MCM7_ORYSI	1-594+, 374-2215+	DNA replication licensing factor MCM7	GO:0009555	pollen development
contig_3885	BECN1_ARATH	1-759+, 752-1537+	Beclin-1-like protein {ECO:0000305}	GO:0009846	pollen germination
contig_3892	PIN7_ARATH	1-1419+	Auxin efflux carrier component 7 {ECO:0000303|PubMed:14614497}	GO:0009942	longitudinal axis specification
contig_3905	NFD5_ARATH	352-795+	Protein NUCLEAR FUSION DEFECTIVE 5, mitochondrial {ECO:0000303|PubMed:16698901}	GO:0000741	karyogamy
				GO:0010197	polar nucleus fusion
contig_3909	ASP36_ARATH	246-1958+	Aspartic proteinase 36 {ECO:0000303|PubMed:27872247}	GO:0009555	pollen development
				GO:0009846	pollen germination
				GO:0009860	pollen tube growth
				GO:0010183	pollen tube guidance
contig_3911	SEC5A_ARATH	1-939+, 1100-3355+	Exocyst complex component SEC5A {ECO:0000303|PubMed:19895414}	GO:0060321	acceptance of pollen
contig_3922	FTSI4_ARATH	476-1108+, 1162-2568+	Probable inactive ATP-dependent zinc metalloprotease FTSHI 4, chloroplastic	GO:0009793	embryo development ending in seed dormancy
contig_3934	RFC1_ORYSJ	1-1626+, 1505-2365+	Replication factor C subunit 1	GO:0000712	resolution of meiotic recombination intermediates
contig_3938	CALSA_ARATH	1-2121+, 2195-2506+, 2927-3319+, 3461-5743+	Callose synthase 10	GO:0009556	microsporogenesis
				GO:0009555	pollen development
contig_3940	IDD15_ARATH	1-816+, 938-1345+	Zinc finger protein SHOOT GRAVITROPISM 5 {ECO:0000303|PubMed:9210330}	GO:0048444	floral organ morphogenesis
contig_3945	AP2_ARATH	39-1673+	Floral homeotic protein APETALA 2 {ECO:0000303|PubMed:7919989}	GO:0009908	flower development
				GO:0048481	plant ovule development
				GO:0048316	seed development
				GO:0010093	specification of floral organ identity
contig_3949	ILVD_ARATH	2-1732+	Dihydroxy-acid dehydratase, chloroplastic {ECO:0000255|HAMAP-Rule:MF_00012}	GO:0009553	embryo sac development
				GO:0009555	pollen development
contig_3981	KHSE_ARATH	1-843+	Homoserine kinase	GO:0048573	photoperiodism, flowering
contig_3986	PAO_ARATH	456-1625+	Pheophorbide a oxygenase, chloroplastic	GO:0009908	flower development
				GO:0010154	fruit development
contig_4001	SNF4_ARATH	81-1442+	Sucrose nonfermenting 4-like protein	GO:0009859	pollen hydration
contig_4013	LRL12_ARATH	1-765+	LEAF RUST 10 DISEASE-RESISTANCE LOCUS RECEPTOR-LIKE PROTEIN KINASE-like 1.2 {ECO:0000303|PubMed:12805585}	GO:0048573	photoperiodism, flowering
contig_4028	FOLK_ARATH	227-658+	Farnesol kinase, chloroplastic {ECO:0000303|PubMed:21395888}	GO:0048440	carpel development
contig_4030	FRL4A_ARATH	1-696+, 737-1882+	FRIGIDA-like protein 4a	GO:0009908	flower development
contig_4119	FLY1_ARATH	697-1686+	Transmembrane E3 ubiquitin-protein ligase FLY1 {ECO:0000305}	GO:0080001	mucilage extrusion from seed coat
contig_4126	PIRL1_ARATH	287-688+	Plant intracellular Ras-group-related LRR protein 1	GO:0009555	pollen development
contig_4136	ASY1_ARATH	1-1857+	Meiosis-specific protein ASY1 {ECO:0000305}	GO:0051026	chiasma assembly
				GO:0007129	homologous chromosome pairing at meiosis
contig_4145	CRCK2_ARATH	36-1103+	Calmodulin-binding receptor-like cytoplasmic kinase 2	GO:0009555	pollen development
contig_4146	ASIL1_ARATH	1-687+	Trihelix transcription factor ASIL1	GO:0009793	embryo development ending in seed dormancy
				GO:0010431	seed maturation
contig_4146	ASIL2_ARATH	729-1238+	Trihelix transcription factor ASIL2	GO:0009793	embryo development ending in seed dormancy
				GO:0010431	seed maturation
contig_4150	SAE2_ARATH	1-822+, 809-2122+	SUMO-activating enzyme subunit 2	GO:0009793	embryo development ending in seed dormancy
contig_4170	RER3_ARATH	294-1076+	Protein RETICULATA-RELATED 3, chloroplastic {ECO:0000303|PubMed:23596191}	GO:0009793	embryo development ending in seed dormancy
